# Supplementary material for: Potential involvement of beta-lactamase homologous proteins in resistance to beta-lactam antibiotics in gram-negative bacteria of the ESKAPEE group
Source: BMC Genomics. 2024 May 22;25:508. doi: 10.1186/s12864-024-10410-2 (PMC11112869; doi:10.1186/s12864-024-10410-2)
Supplement: Supplementary file 2 — Supplementary Material 2. [file 12864_2024_10410_MOESM2_ESM.csv]

taxon_id	antibiotic	genome_id	genome_name	genome_drug.antibiotic	resistant_phenotype	genome_drug.measurement	measurement_value	genome_drug.measurement_unit	laboratory_typing_method	testing_standard	genome_drug.evidence	Specie	Genus
470	doripenem	470.7693	Acinetobacter baumannii strain MRSN7238	doripenem	Susceptible	1	1	mg/L	MIC	CLSI	Laboratory Method	Acinetobacter baumannii	Acinetobacter
470	doripenem	470.4701	Acinetobacter baumannii strain AR_0056	doripenem	Resistant	>8	8	mg/L	MIC	CLSI	Laboratory Method	Acinetobacter baumannii	Acinetobacter
287	doripenem	287.5955	Pseudomonas aeruginosa strain AR_0446	doripenem	Resistant	==8	8	mg/L	MIC	CLSI	Laboratory Method	Pseudomonas aeruginosa	Pseudomonas
573	doripenem	573.24269	Klebsiella pneumoniae strain 25	doripenem	Resistant	8	8	mg/L	MIC	CLSI	Laboratory Method	Klebsiella pneumoniae	Klebsiella
562	doripenem	562.29139	Escherichia coli strain AR_0081	doripenem	Susceptible	<=0.12	0.12	mg/L	MIC	CLSI	Laboratory Method	Escherichia coli	Escherichia
287	doripenem	287.5751	Pseudomonas aeruginosa strain AR441	doripenem	Resistant	>8	8	mg/L	MIC	CLSI	Laboratory Method	Pseudomonas aeruginosa	Pseudomonas
470	doripenem	470.8066	Acinetobacter baumannii strain MRSN7824	doripenem	Susceptible	1	1	mg/L	MIC	CLSI	Laboratory Method	Acinetobacter baumannii	Acinetobacter
573	doripenem	573.7025	Klebsiella pneumoniae strain AR_0010	doripenem	Susceptible	==1	1	mg/L	MIC	CLSI	Laboratory Method	Klebsiella pneumoniae	Klebsiella
573	doripenem	573.7030	Klebsiella pneumoniae strain AR_0034	doripenem	Resistant	==4	4	mg/L	MIC	CLSI	Laboratory Method	Klebsiella pneumoniae	Klebsiella
573	doripenem	573.17914	Klebsiella pneumoniae strain AR_0363	doripenem	Resistant	>8	8	mg/L	MIC	CLSI	Laboratory Method	Klebsiella pneumoniae	Klebsiella
470	doripenem	470.7406	Acinetobacter baumannii strain FDA-CDC-AR_0306	doripenem	Resistant	8	8	mg/L	MIC	CLSI	Laboratory Method	Acinetobacter baumannii	Acinetobacter
562	doripenem	562.12960	Escherichia coli strain AR_0048	doripenem	Resistant	>8	8	mg/L	MIC	CLSI	Laboratory Method	Escherichia coli	Escherichia
562	doripenem	562.42829	Escherichia coli strain MUGSI_151	doripenem	Resistant	4	4	mg/L	MIC	CLSI	Laboratory Method	Escherichia coli	Escherichia
470	doripenem	470.7419	Acinetobacter baumannii strain MRSN11659	doripenem	Susceptible	0.5	0.5	mg/L	MIC	CLSI	Laboratory Method	Acinetobacter baumannii	Acinetobacter
470	doripenem	470.7766	Acinetobacter baumannii strain MRSN7342	doripenem	Susceptible	1	1	mg/L	MIC	CLSI	Laboratory Method	Acinetobacter baumannii	Acinetobacter
573	doripenem	573.7026	Klebsiella pneumoniae strain AR_0039	doripenem	Resistant	==4	4	mg/L	MIC	CLSI	Laboratory Method	Klebsiella pneumoniae	Klebsiella
470	doripenem	470.7685	Acinetobacter baumannii strain MRSN7228	doripenem	Susceptible	1	1	mg/L	MIC	CLSI	Laboratory Method	Acinetobacter baumannii	Acinetobacter
562	doripenem	562.42855	Escherichia coli strain MUGSI_258	doripenem	Susceptible	0.12	0.12	mg/L	MIC	CLSI	Laboratory Method	Escherichia coli	Escherichia
287	doripenem	287.8535	Pseudomonas aeruginosa strain FDA-CDC-AR_0256	doripenem	Susceptible	2	2	mg/L	MIC	CLSI	Laboratory Method	Pseudomonas aeruginosa	Pseudomonas
470	doripenem	470.7380	Acinetobacter baumannii strain FDA-CDC-AR_0280	doripenem	Susceptible	2	2	mg/L	MIC	CLSI	Laboratory Method	Acinetobacter baumannii	Acinetobacter
562	doripenem	562.28566	Escherichia coli strain AR_0371	doripenem	Susceptible	<=0.12	0.12	mg/L	MIC	CLSI	Laboratory Method	Escherichia coli	Escherichia
573	doripenem	573.15108	Klebsiella pneumoniae strain AR_0143	doripenem	Resistant	>8	8	mg/L	MIC	CLSI	Laboratory Method	Klebsiella pneumoniae	Klebsiella
573	doripenem	573.20065	Klebsiella pneumoniae strain AR_0046	doripenem	Resistant	>8	8	mg/L	MIC	CLSI	Laboratory Method	Klebsiella pneumoniae	Klebsiella
470	doripenem	470.7616	Acinetobacter baumannii strain MRSN7127	doripenem	Susceptible	0.5	0.5	mg/L	MIC	CLSI	Laboratory Method	Acinetobacter baumannii	Acinetobacter
470	doripenem	470.7433	Acinetobacter baumannii strain MRSN11698	doripenem	Susceptible	0.5	0.5	mg/L	MIC	CLSI	Laboratory Method	Acinetobacter baumannii	Acinetobacter
470	doripenem	470.7674	Acinetobacter baumannii strain MRSN7216	doripenem	Susceptible	1	1	mg/L	MIC	CLSI	Laboratory Method	Acinetobacter baumannii	Acinetobacter
573	doripenem	573.27949	Klebsiella pneumoniae strain Kp33	doripenem	Resistant	>4	4	mg/L	MIC	CLSI		Klebsiella pneumoniae	Klebsiella
562	doripenem	562.34085	Escherichia coli strain AR_0086	doripenem	Susceptible	<=0.12	0.12	mg/L	MIC	CLSI	Laboratory Method	Escherichia coli	Escherichia
470	doripenem	470.7658	Acinetobacter baumannii strain MRSN7181	doripenem	Susceptible	1	1	mg/L	MIC	CLSI	Laboratory Method	Acinetobacter baumannii	Acinetobacter
470	doripenem	470.7635	Acinetobacter baumannii strain MRSN7150	doripenem	Susceptible	0.5	0.5	mg/L	MIC	CLSI	Laboratory Method	Acinetobacter baumannii	Acinetobacter
287	doripenem	287.5969	Pseudomonas aeruginosa strain AR_0447	doripenem	Susceptible	==1	1	mg/L	MIC	CLSI	Laboratory Method	Pseudomonas aeruginosa	Pseudomonas
470	doripenem	470.7694	Acinetobacter baumannii strain MRSN7239	doripenem	Susceptible	1	1	mg/L	MIC	CLSI	Laboratory Method	Acinetobacter baumannii	Acinetobacter
573	doripenem	573.20061	Klebsiella pneumoniae strain AR_0160	doripenem	Resistant	==8	8	mg/L	MIC	CLSI	Laboratory Method	Klebsiella pneumoniae	Klebsiella
470	doripenem	470.2846	Acinetobacter baumannii strain AR_0035	doripenem	Resistant	>8	8	mg/L	MIC	CLSI	Laboratory Method	Acinetobacter baumannii	Acinetobacter
470	doripenem	470.8061	Acinetobacter baumannii strain MRSN7817	doripenem	Susceptible	1	1	mg/L	MIC	CLSI	Laboratory Method	Acinetobacter baumannii	Acinetobacter
470	doripenem	470.7374	Acinetobacter baumannii strain FDA-CDC-AR_0273	doripenem	Resistant	8	8	mg/L	MIC	CLSI	Laboratory Method	Acinetobacter baumannii	Acinetobacter
573	doripenem	573.7028	Klebsiella pneumoniae strain AR_0004	doripenem	Resistant	>8	8	mg/L	MIC	CLSI	Laboratory Method	Klebsiella pneumoniae	Klebsiella
470	doripenem	470.7390	Acinetobacter baumannii strain FDA-CDC-AR_0290	doripenem	Resistant	8	8	mg/L	MIC	CLSI	Laboratory Method	Acinetobacter baumannii	Acinetobacter
573	doripenem	573.17927	Klebsiella pneumoniae strain AR_0080	doripenem	Resistant	==8	8	mg/L	MIC	CLSI	Laboratory Method	Klebsiella pneumoniae	Klebsiella
573	doripenem	573.7029	Klebsiella pneumoniae strain AR_0005	doripenem	Resistant	==8	8	mg/L	MIC	CLSI	Laboratory Method	Klebsiella pneumoniae	Klebsiella
562	doripenem	562.17621	Escherichia coli strain AR_0150	doripenem	Resistant	>8	8	mg/L	MIC	CLSI	Laboratory Method	Escherichia coli	Escherichia
573	doripenem	573.18542	Klebsiella pneumoniae strain AR_0087	doripenem	Susceptible	<=0.12	0.12	mg/L	MIC	CLSI	Laboratory Method	Klebsiella pneumoniae	Klebsiella
573	doripenem	573.18086	Klebsiella pneumoniae strain AR376	doripenem	Susceptible	<=0.12	0.12	mg/L	MIC	CLSI	Laboratory Method	Klebsiella pneumoniae	Klebsiella
573	doripenem	573.12779	Klebsiella pneumoniae strain AR_0139	doripenem	Resistant	>8	8	mg/L	MIC	CLSI	Laboratory Method	Klebsiella pneumoniae	Klebsiella
470	doripenem	470.7488	Acinetobacter baumannii strain MRSN11778	doripenem	Susceptible	0.5	0.5	mg/L	MIC	CLSI	Laboratory Method	Acinetobacter baumannii	Acinetobacter
470	doripenem	470.7741	Acinetobacter baumannii strain MRSN7301	doripenem	Susceptible	0.5	0.5	mg/L	MIC	CLSI	Laboratory Method	Acinetobacter baumannii	Acinetobacter
562	doripenem	562.42761	Escherichia coli strain FDA-CDC-AR_0020	doripenem	Susceptible	0.12	0.12	mg/L	MIC	CLSI	Laboratory Method	Escherichia coli	Escherichia
573	doripenem	573.15042	Klebsiella pneumoniae strain AR_0158	doripenem	Resistant	>8	8	mg/L	MIC	CLSI	Laboratory Method	Klebsiella pneumoniae	Klebsiella
562	doripenem	562.16326	Escherichia coli strain AR_0069	doripenem	Resistant	==8	8	mg/L	MIC	CLSI	Laboratory Method	Escherichia coli	Escherichia
562	doripenem	562.42820	Escherichia coli strain MUGSI_106	doripenem	Resistant	4	4	mg/L	MIC	CLSI	Laboratory Method	Escherichia coli	Escherichia
470	doripenem	470.7601	Acinetobacter baumannii strain MRSN7100	doripenem	Susceptible	1	1	mg/L	MIC	CLSI	Laboratory Method	Acinetobacter baumannii	Acinetobacter
470	doripenem	470.7613	Acinetobacter baumannii strain MRSN7124	doripenem	Susceptible	0.5	0.5	mg/L	MIC	CLSI	Laboratory Method	Acinetobacter baumannii	Acinetobacter
562	doripenem	562.19632	Escherichia coli strain AR_0058	doripenem	Susceptible	==0.25	0.25	mg/L	MIC	CLSI	Laboratory Method	Escherichia coli	Escherichia
470	doripenem	470.7667	Acinetobacter baumannii strain MRSN7206	doripenem	Susceptible	0.5	0.5	mg/L	MIC	CLSI	Laboratory Method	Acinetobacter baumannii	Acinetobacter
562	doripenem	562.30362	Escherichia coli strain AR_0085	doripenem	Susceptible	<=0.12	0.12	mg/L	MIC	CLSI	Laboratory Method	Escherichia coli	Escherichia
562	doripenem	562.34088	Escherichia coli strain AR_0067	doripenem	Susceptible	<=0.12	0.12	mg/L	MIC	CLSI	Laboratory Method	Escherichia coli	Escherichia
573	doripenem	573.15043	Klebsiella pneumoniae strain AR_0146	doripenem	Resistant	>8	8	mg/L	MIC	CLSI	Laboratory Method	Klebsiella pneumoniae	Klebsiella
470	doripenem	470.4901	Acinetobacter baumannii strain AR_0083	doripenem	Resistant	>8	8	mg/L	MIC	CLSI	Laboratory Method	Acinetobacter baumannii	Acinetobacter
573	doripenem	573.7032	Klebsiella pneumoniae strain AR_0041	doripenem	Resistant	>8	8	mg/L	MIC	CLSI	Laboratory Method	Klebsiella pneumoniae	Klebsiella
287	doripenem	287.2979	Pseudomonas aeruginosa strain AR_0094	doripenem	Resistant	>8	8	mg/L	MIC	CLSI	Laboratory Method	Pseudomonas aeruginosa	Pseudomonas
287	doripenem	287.5689	Pseudomonas aeruginosa strain AR_0356	doripenem	Resistant	>8	8	mg/L	MIC	CLSI	Laboratory Method	Pseudomonas aeruginosa	Pseudomonas
470	doripenem	470.8056	Acinetobacter baumannii strain MRSN7807	doripenem	Susceptible	1	1	mg/L	MIC	CLSI	Laboratory Method	Acinetobacter baumannii	Acinetobacter
470	doripenem	470.7458	Acinetobacter baumannii strain MRSN11738	doripenem	Susceptible	0.5	0.5	mg/L	MIC	CLSI	Laboratory Method	Acinetobacter baumannii	Acinetobacter
470	doripenem	470.8069	Acinetobacter baumannii strain MRSN7831	doripenem	Susceptible	1	1	mg/L	MIC	CLSI	Laboratory Method	Acinetobacter baumannii	Acinetobacter
470	doripenem	470.7495	Acinetobacter baumannii strain MRSN11792	doripenem	Susceptible	1	1	mg/L	MIC	CLSI	Laboratory Method	Acinetobacter baumannii	Acinetobacter
573	doripenem	573.12780	Klebsiella pneumoniae strain AR_0145	doripenem	Resistant	>8	8	mg/L	MIC	CLSI	Laboratory Method	Klebsiella pneumoniae	Klebsiella
573	doripenem	573.15217	Klebsiella pneumoniae strain AR_0112	doripenem	Resistant	>8	8	mg/L	MIC	CLSI	Laboratory Method	Klebsiella pneumoniae	Klebsiella
470	doripenem	470.8037	Acinetobacter baumannii strain MRSN7761	doripenem	Susceptible	0.5	0.5	mg/L	MIC	CLSI	Laboratory Method	Acinetobacter baumannii	Acinetobacter
470	doripenem	470.4748	Acinetobacter baumannii strain AR_0088	doripenem	Resistant	>8	8	mg/L	MIC	CLSI	Laboratory Method	Acinetobacter baumannii	Acinetobacter
573	doripenem	573.7362	Klebsiella pneumoniae strain AR_0049	doripenem	Resistant	>8	8	mg/L	MIC	CLSI	Laboratory Method	Klebsiella pneumoniae	Klebsiella
573	doripenem	573.18680	Klebsiella pneumoniae strain AR_362	doripenem	Resistant	>8	8	mg/L	MIC	CLSI	Laboratory Method	Klebsiella pneumoniae	Klebsiella
573	doripenem	573.12783	Klebsiella pneumoniae strain AR_0107	doripenem	Resistant	>8	8	mg/L	MIC	CLSI	Laboratory Method	Klebsiella pneumoniae	Klebsiella
470	doripenem	470.7559	Acinetobacter baumannii strain MRSN15088	doripenem	Susceptible	0.5	0.5	mg/L	MIC	CLSI	Laboratory Method	Acinetobacter baumannii	Acinetobacter
573	doripenem	573.7023	Klebsiella pneumoniae strain AR_0043	doripenem	Susceptible	==1	1	mg/L	MIC	CLSI	Laboratory Method	Klebsiella pneumoniae	Klebsiella
470	doripenem	470.7427	Acinetobacter baumannii strain MRSN11683	doripenem	Susceptible	1	1	mg/L	MIC	CLSI	Laboratory Method	Acinetobacter baumannii	Acinetobacter
470	doripenem	470.8039	Acinetobacter baumannii strain MRSN7768	doripenem	Susceptible	1	1	mg/L	MIC	CLSI	Laboratory Method	Acinetobacter baumannii	Acinetobacter
470	doripenem	470.7434	Acinetobacter baumannii strain MRSN11700	doripenem	Susceptible	1	1	mg/L	MIC	CLSI	Laboratory Method	Acinetobacter baumannii	Acinetobacter
470	doripenem	470.7672	Acinetobacter baumannii strain MRSN7212	doripenem	Susceptible	1	1	mg/L	MIC	CLSI	Laboratory Method	Acinetobacter baumannii	Acinetobacter
562	doripenem	562.29008	Escherichia coli strain AR437	doripenem	Susceptible	<=0.12	0.12	mg/L	MIC	CLSI	Laboratory Method	Escherichia coli	Escherichia
287	doripenem	287.5686	Pseudomonas aeruginosa strain AR_0354	doripenem	Resistant	==8	8	mg/L	MIC	CLSI	Laboratory Method	Pseudomonas aeruginosa	Pseudomonas
470	doripenem	470.7471	Acinetobacter baumannii strain MRSN11757	doripenem	Susceptible	1	1	mg/L	MIC	CLSI	Laboratory Method	Acinetobacter baumannii	Acinetobacter
573	doripenem	573.17915	Klebsiella pneumoniae strain AR_0361	doripenem	Resistant	>8	8	mg/L	MIC	CLSI	Laboratory Method	Klebsiella pneumoniae	Klebsiella
573	doripenem	573.9722	Klebsiella pneumoniae strain AR_0068	doripenem	Resistant	>8	8	mg/L	MIC	CLSI	Laboratory Method	Klebsiella pneumoniae	Klebsiella
470	doripenem	470.7695	Acinetobacter baumannii strain MRSN7240	doripenem	Susceptible	1	1	mg/L	MIC	CLSI	Laboratory Method	Acinetobacter baumannii	Acinetobacter
573	doripenem	573.20063	Klebsiella pneumoniae strain AR_0097	doripenem	Resistant	>8	8	mg/L	MIC	CLSI	Laboratory Method	Klebsiella pneumoniae	Klebsiella
573	doripenem	573.9721	Klebsiella pneumoniae strain AR_0117	doripenem	Resistant	>8	8	mg/L	MIC	CLSI	Laboratory Method	Klebsiella pneumoniae	Klebsiella
287	doripenem	287.5752	Pseudomonas aeruginosa strain AR444	doripenem	Resistant	>8	8	mg/L	MIC	CLSI	Laboratory Method	Pseudomonas aeruginosa	Pseudomonas
470	doripenem	470.7697	Acinetobacter baumannii strain MRSN7243	doripenem	Susceptible	1	1	mg/L	MIC	CLSI	Laboratory Method	Acinetobacter baumannii	Acinetobacter
287	doripenem	287.8528	Pseudomonas aeruginosa strain FDA-CDC-AR_0249	doripenem	Resistant	8	8	mg/L	MIC	CLSI	Laboratory Method	Pseudomonas aeruginosa	Pseudomonas
470	doripenem	470.4881	Acinetobacter baumannii strain AR_0056	doripenem	Resistant	>8	8	mg/L	MIC	CLSI	Laboratory Method	Acinetobacter baumannii	Acinetobacter
470	doripenem	470.8060	Acinetobacter baumannii strain MRSN7816	doripenem	Susceptible	1	1	mg/L	MIC	CLSI	Laboratory Method	Acinetobacter baumannii	Acinetobacter
573	doripenem	573.25927	Klebsiella pneumoniae strain ST23	doripenem	Susceptible	==1	1	mg/L	MIC	CLSI	Laboratory Method	Klebsiella pneumoniae	Klebsiella
287	doripenem	287.5690	Pseudomonas aeruginosa strain AR_0357	doripenem	Resistant	>8	8	mg/L	MIC	CLSI	Laboratory Method	Pseudomonas aeruginosa	Pseudomonas
573	doripenem	573.18087	Klebsiella pneumoniae strain AR438	doripenem	Resistant	>8	8	mg/L	MIC	CLSI	Laboratory Method	Klebsiella pneumoniae	Klebsiella
287	doripenem	287.6330	Pseudomonas aeruginosa strain AR_0241	doripenem	Resistant	>8	8	mg/L	MIC	CLSI	Laboratory Method	Pseudomonas aeruginosa	Pseudomonas
562	doripenem	562.28563	Escherichia coli strain AR_0374	doripenem	Susceptible	<=0.12	0.12	mg/L	MIC	CLSI	Laboratory Method	Escherichia coli	Escherichia
562	doripenem	562.28567	Escherichia coli strain AR_0370	doripenem	Susceptible	<=0.12	0.12	mg/L	MIC	CLSI	Laboratory Method	Escherichia coli	Escherichia
470	doripenem	470.5421	Acinetobacter baumannii strain AR_0052	doripenem	Resistant	==8	8	mg/L	MIC	CLSI	Laboratory Method	Acinetobacter baumannii	Acinetobacter
470	doripenem	470.7660	Acinetobacter baumannii strain MRSN7184	doripenem	Susceptible	1	1	mg/L	MIC	CLSI	Laboratory Method	Acinetobacter baumannii	Acinetobacter
470	doripenem	470.2843	Acinetobacter baumannii strain AR_0036	doripenem	Resistant	>8	8	mg/L	MIC	CLSI	Laboratory Method	Acinetobacter baumannii	Acinetobacter
573	doripenem	573.15044	Klebsiella pneumoniae strain AR_0047	doripenem	Resistant	==4	4	mg/L	MIC	CLSI	Laboratory Method	Klebsiella pneumoniae	Klebsiella
573	doripenem	573.17908	Klebsiella pneumoniae strain AR_0066	doripenem	Resistant	>8	8	mg/L	MIC	CLSI	Laboratory Method	Klebsiella pneumoniae	Klebsiella
470	doripenem	470.7589	Acinetobacter baumannii strain MRSN7072	doripenem	Susceptible	1	1	mg/L	MIC	CLSI	Laboratory Method	Acinetobacter baumannii	Acinetobacter
470	doripenem	470.7461	Acinetobacter baumannii strain MRSN11744	doripenem	Susceptible	0.5	0.5	mg/L	MIC	CLSI	Laboratory Method	Acinetobacter baumannii	Acinetobacter
287	doripenem	287.5747	Pseudomonas aeruginosa strain AR_0440	doripenem	Resistant	==8	8	mg/L	MIC	CLSI	Laboratory Method	Pseudomonas aeruginosa	Pseudomonas
573	doripenem	573.7027	Klebsiella pneumoniae strain AR_0003	doripenem	Resistant	==8	8	mg/L	MIC	CLSI	Laboratory Method	Klebsiella pneumoniae	Klebsiella
562	doripenem	562.19821	Escherichia coli strain AR_0149	doripenem	Resistant	>8	8	mg/L	MIC	CLSI	Laboratory Method	Escherichia coli	Escherichia
470	doripenem	470.7552	Acinetobacter baumannii strain MRSN15082	doripenem	Susceptible	0.5	0.5	mg/L	MIC	CLSI	Laboratory Method	Acinetobacter baumannii	Acinetobacter
287	doripenem	287.5704	Pseudomonas aeruginosa strain AR_0351	doripenem	Resistant	>8	8	mg/L	MIC	CLSI	Laboratory Method	Pseudomonas aeruginosa	Pseudomonas
573	doripenem	573.24429	Klebsiella pneumoniae strain MUGSI_67	doripenem	Susceptible	1	1	mg/L	MIC	CLSI	Laboratory Method	Klebsiella pneumoniae	Klebsiella
573	doripenem	573.9724	Klebsiella pneumoniae strain AR_0098	doripenem	Resistant	==8	8	mg/L	MIC	CLSI	Laboratory Method	Klebsiella pneumoniae	Klebsiella
470	doripenem	470.2844	Acinetobacter baumannii strain AR_0037	doripenem	Resistant	>8	8	mg/L	MIC	CLSI	Laboratory Method	Acinetobacter baumannii	Acinetobacter
470	doripenem	470.7748	Acinetobacter baumannii strain MRSN7310	doripenem	Susceptible	1	1	mg/L	MIC	CLSI	Laboratory Method	Acinetobacter baumannii	Acinetobacter
470	doripenem	470.7381	Acinetobacter baumannii strain FDA-CDC-AR_0281	doripenem	Resistant	8	8	mg/L	MIC	CLSI	Laboratory Method	Acinetobacter baumannii	Acinetobacter
470	doripenem	470.7546	Acinetobacter baumannii strain MRSN15075	doripenem	Susceptible	0.5	0.5	mg/L	MIC	CLSI	Laboratory Method	Acinetobacter baumannii	Acinetobacter
562	doripenem	562.29003	Escherichia coli strain AR_0378	doripenem	Susceptible	<=0.12	0.12	mg/L	MIC	CLSI	Laboratory Method	Escherichia coli	Escherichia
287	doripenem	287.8549	Pseudomonas aeruginosa strain FDA-CDC-AR_0270	doripenem	Susceptible	2	2	mg/L	MIC	CLSI	Laboratory Method	Pseudomonas aeruginosa	Pseudomonas
470	doripenem	470.7416	Acinetobacter baumannii strain MRSN10372	doripenem	Susceptible	0.5	0.5	mg/L	MIC	CLSI	Laboratory Method	Acinetobacter baumannii	Acinetobacter
470	doripenem	470.7736	Acinetobacter baumannii strain MRSN7295	doripenem	Susceptible	0.5	0.5	mg/L	MIC	CLSI	Laboratory Method	Acinetobacter baumannii	Acinetobacter
470	doripenem	470.7594	Acinetobacter baumannii strain MRSN7080	doripenem	Susceptible	1	1	mg/L	MIC	CLSI	Laboratory Method	Acinetobacter baumannii	Acinetobacter
470	doripenem	470.7499	Acinetobacter baumannii strain MRSN11797	doripenem	Susceptible	1	1	mg/L	MIC	CLSI	Laboratory Method	Acinetobacter baumannii	Acinetobacter
470	doripenem	470.7428	Acinetobacter baumannii strain MRSN11684	doripenem	Susceptible	1	1	mg/L	MIC	CLSI	Laboratory Method	Acinetobacter baumannii	Acinetobacter
562	doripenem	562.42837	Escherichia coli strain MUGSI_206	doripenem	Susceptible	0.12	0.12	mg/L	MIC	CLSI	Laboratory Method	Escherichia coli	Escherichia
470	doripenem	470.7610	Acinetobacter baumannii strain MRSN7118	doripenem	Susceptible	1	1	mg/L	MIC	CLSI	Laboratory Method	Acinetobacter baumannii	Acinetobacter
573	doripenem	573.18093	Klebsiella pneumoniae strain AR_0153	doripenem	Resistant	>8	8	mg/L	MIC	CLSI	Laboratory Method	Klebsiella pneumoniae	Klebsiella
470	doripenem	470.8068	Acinetobacter baumannii strain MRSN7829	doripenem	Susceptible	1	1	mg/L	MIC	CLSI	Laboratory Method	Acinetobacter baumannii	Acinetobacter
470	doripenem	470.7448	Acinetobacter baumannii strain MRSN11722	doripenem	Susceptible	1	1	mg/L	MIC	CLSI	Laboratory Method	Acinetobacter baumannii	Acinetobacter
562	doripenem	562.42857	Escherichia coli strain MUGSI_274	doripenem	Susceptible	0.12	0.12	mg/L	MIC	CLSI	Laboratory Method	Escherichia coli	Escherichia
573	doripenem	573.12772	Klebsiella pneumoniae strain AR_0113	doripenem	Resistant	>8	8	mg/L	MIC	CLSI	Laboratory Method	Klebsiella pneumoniae	Klebsiella
287	doripenem	287.5972	Pseudomonas aeruginosa strain AR_455	doripenem	Resistant	==8	8	mg/L	MIC	CLSI	Laboratory Method	Pseudomonas aeruginosa	Pseudomonas
470	doripenem	470.7541	Acinetobacter baumannii strain MRSN15068	doripenem	Susceptible	1	1	mg/L	MIC	CLSI	Laboratory Method	Acinetobacter baumannii	Acinetobacter
562	doripenem	562.33280	Escherichia coli strain AR_0450	doripenem	Resistant	==8	8	mg/L	MIC	CLSI	Laboratory Method	Escherichia coli	Escherichia
573	doripenem	573.27954	Klebsiella pneumoniae strain Kp29	doripenem	Resistant	>4	4	mg/L	MIC	CLSI		Klebsiella pneumoniae	Klebsiella
287	doripenem	287.5971	Pseudomonas aeruginosa strain AR_460	doripenem	Resistant	>8	8	mg/L	MIC	CLSI	Laboratory Method	Pseudomonas aeruginosa	Pseudomonas
470	doripenem	470.5410	Acinetobacter baumannii strain AR_0070	doripenem	Resistant	==8	8	mg/L	MIC	CLSI	Laboratory Method	Acinetobacter baumannii	Acinetobacter
287	doripenem	287.5749	Pseudomonas aeruginosa strain AR442	doripenem	Resistant	>8	8	mg/L	MIC	CLSI	Laboratory Method	Pseudomonas aeruginosa	Pseudomonas
470	doripenem	470.7556	Acinetobacter baumannii strain MRSN15086	doripenem	Susceptible	1	1	mg/L	MIC	CLSI	Laboratory Method	Acinetobacter baumannii	Acinetobacter
470	doripenem	470.7543	Acinetobacter baumannii strain MRSN15071	doripenem	Susceptible	1	1	mg/L	MIC	CLSI	Laboratory Method	Acinetobacter baumannii	Acinetobacter
562	doripenem	562.12959	Escherichia coli strain AR_0001	doripenem	Resistant	==4	4	mg/L	MIC	CLSI	Laboratory Method	Escherichia coli	Escherichia
470	doripenem	470.7519	Acinetobacter baumannii strain MRSN1339	doripenem	Susceptible	0.5	0.5	mg/L	MIC	CLSI	Laboratory Method	Acinetobacter baumannii	Acinetobacter
573	doripenem	573.18090	Klebsiella pneumoniae strain AR_0141	doripenem	Resistant	==4	4	mg/L	MIC	CLSI	Laboratory Method	Klebsiella pneumoniae	Klebsiella
470	doripenem	470.7442	Acinetobacter baumannii strain MRSN11712	doripenem	Susceptible	1	1	mg/L	MIC	CLSI	Laboratory Method	Acinetobacter baumannii	Acinetobacter
470	doripenem	470.2847	Acinetobacter baumannii strain AR_0045	doripenem	Resistant	>8	8	mg/L	MIC	CLSI	Laboratory Method	Acinetobacter baumannii	Acinetobacter
562	doripenem	562.30435	Escherichia coli strain AR_451	doripenem	Susceptible	==1	1	mg/L	MIC	CLSI	Laboratory Method	Escherichia coli	Escherichia
573	doripenem	573.12782	Klebsiella pneumoniae strain AR_0148	doripenem	Resistant	>8	8	mg/L	MIC	CLSI	Laboratory Method	Klebsiella pneumoniae	Klebsiella
470	doripenem	470.7388	Acinetobacter baumannii strain FDA-CDC-AR_0288	doripenem	Resistant	8	8	mg/L	MIC	CLSI	Laboratory Method	Acinetobacter baumannii	Acinetobacter
470	doripenem	470.7598	Acinetobacter baumannii strain MRSN7091	doripenem	Susceptible	0.5	0.5	mg/L	MIC	CLSI	Laboratory Method	Acinetobacter baumannii	Acinetobacter
287	doripenem	287.5687	Pseudomonas aeruginosa strain AR_0353	doripenem	Resistant	>8	8	mg/L	MIC	CLSI	Laboratory Method	Pseudomonas aeruginosa	Pseudomonas
562	doripenem	562.42844	Escherichia coli strain MUGSI_242	doripenem	Susceptible	0.12	0.12	mg/L	MIC	CLSI	Laboratory Method	Escherichia coli	Escherichia
574	doripenem	574.20	Klebsiella pneumoniae subsp. ozaenae strain AR_0096	doripenem	Resistant	>8	8	mg/L	MIC	CLSI	Laboratory Method	Klebsiella pneumoniae	Klebsiella
287	doripenem	287.5750	Pseudomonas aeruginosa strain AR445	doripenem	Resistant	>8	8	mg/L	MIC	CLSI	Laboratory Method	Pseudomonas aeruginosa	Pseudomonas
287	doripenem	287.8546	Pseudomonas aeruginosa strain FDA-CDC-AR_0267	doripenem	Susceptible	2	2	mg/L	MIC	CLSI	Laboratory Method	Pseudomonas aeruginosa	Pseudomonas
470	doripenem	470.7686	Acinetobacter baumannii strain MRSN7229	doripenem	Susceptible	1	1	mg/L	MIC	CLSI	Laboratory Method	Acinetobacter baumannii	Acinetobacter
562	doripenem	562.17722	Escherichia coli strain AR_0055	doripenem	Resistant	>8	8	mg/L	MIC	CLSI	Laboratory Method	Escherichia coli	Escherichia
562	doripenem	562.28435	Escherichia coli strain AR_0369	doripenem	Susceptible	<=0.12	0.12	mg/L	MIC	CLSI	Laboratory Method	Escherichia coli	Escherichia
470	doripenem	470.7727	Acinetobacter baumannii strain MRSN7282	doripenem	Susceptible	1	1	mg/L	MIC	CLSI	Laboratory Method	Acinetobacter baumannii	Acinetobacter
562	doripenem	562.33281	Escherichia coli strain AR_0433	doripenem	Susceptible	<=0.12	0.12	mg/L	MIC	CLSI	Laboratory Method	Escherichia coli	Escherichia
573	doripenem	573.24248	Klebsiella pneumoniae strain 13	doripenem	Resistant	8	8	mg/L	MIC	CLSI	Laboratory Method	Klebsiella pneumoniae	Klebsiella
573	doripenem	573.20064	Klebsiella pneumoniae strain AR_0109	doripenem	Resistant	==8	8	mg/L	MIC	CLSI	Laboratory Method	Klebsiella pneumoniae	Klebsiella
470	doripenem	470.7498	Acinetobacter baumannii strain MRSN11796	doripenem	Susceptible	1	1	mg/L	MIC	CLSI	Laboratory Method	Acinetobacter baumannii	Acinetobacter
470	doripenem	470.7506	Acinetobacter baumannii strain MRSN11812	doripenem	Susceptible	1	1	mg/L	MIC	CLSI	Laboratory Method	Acinetobacter baumannii	Acinetobacter
470	doripenem	470.7376	Acinetobacter baumannii strain FDA-CDC-AR_0275	doripenem	Resistant	8	8	mg/L	MIC	CLSI	Laboratory Method	Acinetobacter baumannii	Acinetobacter
562	doripenem	562.42867	Escherichia coli strain MUGSI_47	doripenem	Resistant	4	4	mg/L	MIC	CLSI	Laboratory Method	Escherichia coli	Escherichia
562	doripenem	562.29007	Escherichia coli strain AR435	doripenem	Resistant	>8	8	mg/L	MIC	CLSI	Laboratory Method	Escherichia coli	Escherichia
562	doripenem	562.28565	Escherichia coli strain AR_0368	doripenem	Susceptible	<=0.12	0.12	mg/L	MIC	CLSI	Laboratory Method	Escherichia coli	Escherichia
470	doripenem	470.7765	Acinetobacter baumannii strain MRSN7338	doripenem	Susceptible	1	1	mg/L	MIC	CLSI	Laboratory Method	Acinetobacter baumannii	Acinetobacter
470	doripenem	470.7678	Acinetobacter baumannii strain MRSN7220	doripenem	Susceptible	1	1	mg/L	MIC	CLSI	Laboratory Method	Acinetobacter baumannii	Acinetobacter
470	doripenem	470.8070	Acinetobacter baumannii strain MRSN7832	doripenem	Susceptible	1	1	mg/L	MIC	CLSI	Laboratory Method	Acinetobacter baumannii	Acinetobacter
470	doripenem	470.7475	Acinetobacter baumannii strain MRSN11762	doripenem	Susceptible	1	1	mg/L	MIC	CLSI	Laboratory Method	Acinetobacter baumannii	Acinetobacter
470	doripenem	470.7557	Acinetobacter baumannii strain MRSN15087	doripenem	Susceptible	0.5	0.5	mg/L	MIC	CLSI	Laboratory Method	Acinetobacter baumannii	Acinetobacter
470	doripenem	470.7637	Acinetobacter baumannii strain MRSN7154	doripenem	Susceptible	1	1	mg/L	MIC	CLSI	Laboratory Method	Acinetobacter baumannii	Acinetobacter
287	doripenem	287.6327	Pseudomonas aeruginosa strain AR_0457	doripenem	Resistant	>8	8	mg/L	MIC	CLSI	Laboratory Method	Pseudomonas aeruginosa	Pseudomonas
470	doripenem	470.7554	Acinetobacter baumannii strain MRSN15084	doripenem	Susceptible	1	1	mg/L	MIC	CLSI	Laboratory Method	Acinetobacter baumannii	Acinetobacter
470	doripenem	470.7500	Acinetobacter baumannii strain MRSN11801	doripenem	Susceptible	1	1	mg/L	MIC	CLSI	Laboratory Method	Acinetobacter baumannii	Acinetobacter
287	doripenem	287.6328	Pseudomonas aeruginosa strain AR_0456	doripenem	Resistant	>8	8	mg/L	MIC	CLSI	Laboratory Method	Pseudomonas aeruginosa	Pseudomonas
562	doripenem	562.17620	Escherichia coli strain AR_0114	doripenem	Resistant	==4	4	mg/L	MIC	CLSI	Laboratory Method	Escherichia coli	Escherichia
470	doripenem	470.7608	Acinetobacter baumannii strain MRSN7116	doripenem	Susceptible	1	1	mg/L	MIC	CLSI	Laboratory Method	Acinetobacter baumannii	Acinetobacter
470	doripenem	470.7400	Acinetobacter baumannii strain FDA-CDC-AR_0300	doripenem	Susceptible	2	2	mg/L	MIC	CLSI	Laboratory Method	Acinetobacter baumannii	Acinetobacter
573	doripenem	573.24400	Klebsiella pneumoniae strain MUGSI_318	doripenem	Susceptible	0.12	0.12	mg/L	MIC	CLSI	Laboratory Method	Klebsiella pneumoniae	Klebsiella
287	doripenem	287.2975	Pseudomonas aeruginosa strain AR_0100	doripenem	Resistant	>8	8	mg/L	MIC	CLSI	Laboratory Method	Pseudomonas aeruginosa	Pseudomonas
287	doripenem	287.6492	Pseudomonas aeruginosa strain AR_0111	doripenem	Resistant	>8	8	mg/L	MIC	CLSI	Laboratory Method	Pseudomonas aeruginosa	Pseudomonas
562	doripenem	562.20499	Escherichia coli strain AR_0162	doripenem	Resistant	>8	8	mg/L	MIC	CLSI	Laboratory Method	Escherichia coli	Escherichia
287	doripenem	287.6331	Pseudomonas aeruginosa strain AR_0352	doripenem	Resistant	>8	8	mg/L	MIC	CLSI	Laboratory Method	Pseudomonas aeruginosa	Pseudomonas
562	doripenem	562.22426	Escherichia coli strain AR_0162	doripenem	Resistant	>8	8	mg/L	MIC	CLSI	Laboratory Method	Escherichia coli	Escherichia
470	doripenem	470.7666	Acinetobacter baumannii strain MRSN7204	doripenem	Susceptible	0.5	0.5	mg/L	MIC	CLSI	Laboratory Method	Acinetobacter baumannii	Acinetobacter
470	doripenem	470.7730	Acinetobacter baumannii strain MRSN7286	doripenem	Susceptible	1	1	mg/L	MIC	CLSI	Laboratory Method	Acinetobacter baumannii	Acinetobacter
287	doripenem	287.6329	Pseudomonas aeruginosa strain AR_0449	doripenem	Resistant	>8	8	mg/L	MIC	CLSI	Laboratory Method	Pseudomonas aeruginosa	Pseudomonas
573	doripenem	573.24351	Klebsiella pneumoniae strain MUGSI_139	doripenem	Resistant	4	4	mg/L	MIC	CLSI	Laboratory Method	Klebsiella pneumoniae	Klebsiella
470	doripenem	470.7529	Acinetobacter baumannii strain MRSN15039	doripenem	Susceptible	1	1	mg/L	MIC	CLSI	Laboratory Method	Acinetobacter baumannii	Acinetobacter
470	doripenem	470.7483	Acinetobacter baumannii strain MRSN11771	doripenem	Susceptible	1	1	mg/L	MIC	CLSI	Laboratory Method	Acinetobacter baumannii	Acinetobacter
470	doripenem	470.7542	Acinetobacter baumannii strain MRSN15070	doripenem	Susceptible	0.5	0.5	mg/L	MIC	CLSI	Laboratory Method	Acinetobacter baumannii	Acinetobacter
470	doripenem	470.7464	Acinetobacter baumannii strain MRSN11747	doripenem	Susceptible	1	1	mg/L	MIC	CLSI	Laboratory Method	Acinetobacter baumannii	Acinetobacter
287	doripenem	287.5701	Pseudomonas aeruginosa strain AR_0355	doripenem	Resistant	==8	8	mg/L	MIC	CLSI	Laboratory Method	Pseudomonas aeruginosa	Pseudomonas
573	doripenem	573.12773	Klebsiella pneumoniae strain AR_0138	doripenem	Resistant	>8	8	mg/L	MIC	CLSI	Laboratory Method	Klebsiella pneumoniae	Klebsiella
562	doripenem	562.42838	Escherichia coli strain MUGSI_209	doripenem	Susceptible	0.12	0.12	mg/L	MIC	CLSI	Laboratory Method	Escherichia coli	Escherichia
573	doripenem	573.27955	Klebsiella pneumoniae strain Kp10	doripenem	Resistant	>4	4	mg/L	MIC	CLSI		Klebsiella pneumoniae	Klebsiella
562	doripenem	562.19631	Escherichia coli strain AR_0151	doripenem	Resistant	>8	8	mg/L	MIC	CLSI	Laboratory Method	Escherichia coli	Escherichia
562	doripenem	562.28805	Escherichia coli strain AR434	doripenem	Susceptible	<=0.12	0.12	mg/L	MIC	CLSI	Laboratory Method	Escherichia coli	Escherichia
573	doripenem	573.18088	Klebsiella pneumoniae strain AR_0079	doripenem	Resistant	==8	8	mg/L	MIC	CLSI	Laboratory Method	Klebsiella pneumoniae	Klebsiella
470	doripenem	470.7587	Acinetobacter baumannii strain MRSN7069	doripenem	Susceptible	0.5	0.5	mg/L	MIC	CLSI	Laboratory Method	Acinetobacter baumannii	Acinetobacter
470	doripenem	470.8067	Acinetobacter baumannii strain MRSN7828	doripenem	Susceptible	0.5	0.5	mg/L	MIC	CLSI	Laboratory Method	Acinetobacter baumannii	Acinetobacter
470	doripenem	470.7533	Acinetobacter baumannii strain MRSN15045	doripenem	Susceptible	0.5	0.5	mg/L	MIC	CLSI	Laboratory Method	Acinetobacter baumannii	Acinetobacter
470	doripenem	470.7484	Acinetobacter baumannii strain MRSN11772	doripenem	Susceptible	1	1	mg/L	MIC	CLSI	Laboratory Method	Acinetobacter baumannii	Acinetobacter
470	doripenem	470.7479	Acinetobacter baumannii strain MRSN11766	doripenem	Susceptible	1	1	mg/L	MIC	CLSI	Laboratory Method	Acinetobacter baumannii	Acinetobacter
562	doripenem	562.42840	Escherichia coli strain MUGSI_212	doripenem	Susceptible	0.12	0.12	mg/L	MIC	CLSI	Laboratory Method	Escherichia coli	Escherichia
287	doripenem	287.2978	Pseudomonas aeruginosa strain AR_0064	doripenem	Resistant	>8	8	mg/L	MIC	CLSI	Laboratory Method	Pseudomonas aeruginosa	Pseudomonas
470	doripenem	470.7531	Acinetobacter baumannii strain MRSN15043	doripenem	Susceptible	1	1	mg/L	MIC	CLSI	Laboratory Method	Acinetobacter baumannii	Acinetobacter
287	doripenem	287.5685	Pseudomonas aeruginosa strain AR_0360	doripenem	Resistant	>8	8	mg/L	MIC	CLSI	Laboratory Method	Pseudomonas aeruginosa	Pseudomonas
470	doripenem	470.7450	Acinetobacter baumannii strain MRSN11725	doripenem	Susceptible	1	1	mg/L	MIC	CLSI	Laboratory Method	Acinetobacter baumannii	Acinetobacter
470	doripenem	470.7592	Acinetobacter baumannii strain MRSN7079	doripenem	Susceptible	1	1	mg/L	MIC	CLSI	Laboratory Method	Acinetobacter baumannii	Acinetobacter
470	doripenem	470.7386	Acinetobacter baumannii strain FDA-CDC-AR_0286	doripenem	Resistant	8	8	mg/L	MIC	CLSI	Laboratory Method	Acinetobacter baumannii	Acinetobacter
287	doripenem	287.5746	Pseudomonas aeruginosa strain AR_0443	doripenem	Resistant	>8	8	mg/L	MIC	CLSI	Laboratory Method	Pseudomonas aeruginosa	Pseudomonas
573	doripenem	573.9723	Klebsiella pneumoniae strain AR_0115	doripenem	Resistant	>8	8	mg/L	MIC	CLSI	Laboratory Method	Klebsiella pneumoniae	Klebsiella
470	doripenem	470.7769	Acinetobacter baumannii strain MRSN7345	doripenem	Susceptible	0.5	0.5	mg/L	MIC	CLSI	Laboratory Method	Acinetobacter baumannii	Acinetobacter
287	doripenem	287.5959	Pseudomonas aeruginosa strain AR_0110	doripenem	Resistant	>8	8	mg/L	MIC	CLSI	Laboratory Method	Pseudomonas aeruginosa	Pseudomonas
573	doripenem	573.24397	Klebsiella pneumoniae strain MUGSI_314	doripenem	Resistant	4	4	mg/L	MIC	CLSI	Laboratory Method	Klebsiella pneumoniae	Klebsiella
573	doripenem	573.24442	Klebsiella pneumoniae strain MUGSI_83	doripenem	Susceptible	1	1	mg/L	MIC	CLSI	Laboratory Method	Klebsiella pneumoniae	Klebsiella
562	doripenem	562.17721	Escherichia coli strain AR_0137	doripenem	Resistant	>8	8	mg/L	MIC	CLSI	Laboratory Method	Escherichia coli	Escherichia
470	doripenem	470.7421	Acinetobacter baumannii strain MRSN11669	doripenem	Susceptible	0.5	0.5	mg/L	MIC	CLSI	Laboratory Method	Acinetobacter baumannii	Acinetobacter
470	doripenem	470.7758	Acinetobacter baumannii strain MRSN7325	doripenem	Susceptible	0.5	0.5	mg/L	MIC	CLSI	Laboratory Method	Acinetobacter baumannii	Acinetobacter
562	doripenem	562.42852	Escherichia coli strain MUGSI_250	doripenem	Susceptible	0.12	0.12	mg/L	MIC	CLSI	Laboratory Method	Escherichia coli	Escherichia
470	doripenem	470.7477	Acinetobacter baumannii strain MRSN11764	doripenem	Susceptible	0.5	0.5	mg/L	MIC	CLSI	Laboratory Method	Acinetobacter baumannii	Acinetobacter
470	doripenem	470.4786	Acinetobacter baumannii strain AR_0101	doripenem	Resistant	>8	8	mg/L	MIC	CLSI	Laboratory Method	Acinetobacter baumannii	Acinetobacter
470	doripenem	470.7687	Acinetobacter baumannii strain MRSN7231	doripenem	Susceptible	0.5	0.5	mg/L	MIC	CLSI	Laboratory Method	Acinetobacter baumannii	Acinetobacter
573	doripenem	573.18543	Klebsiella pneumoniae strain AR_0140	doripenem	Resistant	==4	4	mg/L	MIC	CLSI	Laboratory Method	Klebsiella pneumoniae	Klebsiella
470	doripenem	470.7482	Acinetobacter baumannii strain MRSN11770	doripenem	Susceptible	1	1	mg/L	MIC	CLSI	Laboratory Method	Acinetobacter baumannii	Acinetobacter
287	doripenem	287.5748	Pseudomonas aeruginosa strain AR439	doripenem	Resistant	>8	8	mg/L	MIC	CLSI	Laboratory Method	Pseudomonas aeruginosa	Pseudomonas
287	doripenem	287.5688	Pseudomonas aeruginosa strain AR_0230	doripenem	Resistant	>8	8	mg/L	MIC	CLSI	Laboratory Method	Pseudomonas aeruginosa	Pseudomonas
470	doripenem	470.7547	Acinetobacter baumannii strain MRSN15076	doripenem	Susceptible	0.5	0.5	mg/L	MIC	CLSI	Laboratory Method	Acinetobacter baumannii	Acinetobacter
470	doripenem	470.7679	Acinetobacter baumannii strain MRSN7221	doripenem	Susceptible	1	1	mg/L	MIC	CLSI	Laboratory Method	Acinetobacter baumannii	Acinetobacter
562	doripenem	562.30434	Escherichia coli strain AR_452	doripenem	Resistant	>8	8	mg/L	MIC	CLSI	Laboratory Method	Escherichia coli	Escherichia
562	doripenem	562.34089	Escherichia coli strain AR_0089	doripenem	Susceptible	<=0.12	0.12	mg/L	MIC	CLSI	Laboratory Method	Escherichia coli	Escherichia
470	doripenem	470.7468	Acinetobacter baumannii strain MRSN11751	doripenem	Susceptible	1	1	mg/L	MIC	CLSI	Laboratory Method	Acinetobacter baumannii	Acinetobacter
573	doripenem	573.24449	Klebsiella pneumoniae strain MUGSI_91	doripenem	Resistant	4	4	mg/L	MIC	CLSI	Laboratory Method	Klebsiella pneumoniae	Klebsiella
562	doripenem	562.34086	Escherichia coli strain AR_0013	doripenem	Susceptible	<=0.12	0.12	mg/L	MIC	CLSI	Laboratory Method	Escherichia coli	Escherichia
573	doripenem	573.20062	Klebsiella pneumoniae strain AR_0075	doripenem	Resistant	>8	8	mg/L	MIC	CLSI	Laboratory Method	Klebsiella pneumoniae	Klebsiella
470	doripenem	470.7516	Acinetobacter baumannii strain MRSN11826	doripenem	Susceptible	0.5	0.5	mg/L	MIC	CLSI	Laboratory Method	Acinetobacter baumannii	Acinetobacter
470	doripenem	470.2845	Acinetobacter baumannii strain AR_0033	doripenem	Resistant	>8	8	mg/L	MIC	CLSI	Laboratory Method	Acinetobacter baumannii	Acinetobacter
573	doripenem	573.20059	Klebsiella pneumoniae strain AR_0076	doripenem	Resistant	==4	4	mg/L	MIC	CLSI	Laboratory Method	Klebsiella pneumoniae	Klebsiella
573	doripenem	573.19877	Klebsiella pneumoniae strain AR_0454	doripenem	Resistant	>8	8	mg/L	MIC	CLSI	Laboratory Method	Klebsiella pneumoniae	Klebsiella
470	doripenem	470.7509	Acinetobacter baumannii strain MRSN11816	doripenem	Susceptible	0.5	0.5	mg/L	MIC	CLSI	Laboratory Method	Acinetobacter baumannii	Acinetobacter
470	doripenem	470.7749	Acinetobacter baumannii strain MRSN7311	doripenem	Susceptible	1	1	mg/L	MIC	CLSI	Laboratory Method	Acinetobacter baumannii	Acinetobacter
470	doripenem	470.7659	Acinetobacter baumannii strain MRSN7183	doripenem	Susceptible	1	1	mg/L	MIC	CLSI	Laboratory Method	Acinetobacter baumannii	Acinetobacter
562	doripenem	562.42861	Escherichia coli strain MUGSI_287	doripenem	Susceptible	0.12	0.12	mg/L	MIC	CLSI	Laboratory Method	Escherichia coli	Escherichia
470	doripenem	470.7503	Acinetobacter baumannii strain MRSN11806	doripenem	Susceptible	1	1	mg/L	MIC	CLSI	Laboratory Method	Acinetobacter baumannii	Acinetobacter
470	doripenem	470.7470	Acinetobacter baumannii strain MRSN11756	doripenem	Susceptible	0.5	0.5	mg/L	MIC	CLSI	Laboratory Method	Acinetobacter baumannii	Acinetobacter
470	doripenem	470.7772	Acinetobacter baumannii strain MRSN7348	doripenem	Susceptible	0.5	0.5	mg/L	MIC	CLSI	Laboratory Method	Acinetobacter baumannii	Acinetobacter
573	doripenem	573.24256	Klebsiella pneumoniae strain 18	doripenem	Resistant	8	8	mg/L	MIC	CLSI	Laboratory Method	Klebsiella pneumoniae	Klebsiella
470	doripenem	470.7661	Acinetobacter baumannii strain MRSN7185	doripenem	Susceptible	1	1	mg/L	MIC	CLSI	Laboratory Method	Acinetobacter baumannii	Acinetobacter
562	doripenem	562.42762	Escherichia coli strain FDA-CDC-AR_0084	doripenem	Susceptible	0.12	0.12	mg/L	MIC	CLSI	Laboratory Method	Escherichia coli	Escherichia
470	doripenem	470.7457	Acinetobacter baumannii strain MRSN11737	doripenem	Susceptible	0.5	0.5	mg/L	MIC	CLSI	Laboratory Method	Acinetobacter baumannii	Acinetobacter
470	doripenem	470.7446	Acinetobacter baumannii strain MRSN11720	doripenem	Susceptible	1	1	mg/L	MIC	CLSI	Laboratory Method	Acinetobacter baumannii	Acinetobacter
562	doripenem	562.16325	Escherichia coli strain AR_0061	doripenem	Resistant	==4	4	mg/L	MIC	CLSI	Laboratory Method	Escherichia coli	Escherichia
287	doripenem	287.5702	Pseudomonas aeruginosa strain AR_0359	doripenem	Resistant	==8	8	mg/L	MIC	CLSI	Laboratory Method	Pseudomonas aeruginosa	Pseudomonas
562	doripenem	562.28434	Escherichia coli strain AR_0372	doripenem	Susceptible	<=0.12	0.12	mg/L	MIC	CLSI	Laboratory Method	Escherichia coli	Escherichia
573	doripenem	573.27956	Klebsiella pneumoniae strain Kp8	doripenem	Resistant	>4	4	mg/L	MIC	CLSI		Klebsiella pneumoniae	Klebsiella
573	doripenem	573.12781	Klebsiella pneumoniae strain AR_0152	doripenem	Resistant	>8	8	mg/L	MIC	CLSI	Laboratory Method	Klebsiella pneumoniae	Klebsiella
470	doripenem	470.7444	Acinetobacter baumannii strain MRSN11714	doripenem	Susceptible	1	1	mg/L	MIC	CLSI	Laboratory Method	Acinetobacter baumannii	Acinetobacter
470	doripenem	470.7586	Acinetobacter baumannii strain MRSN7068	doripenem	Susceptible	1	1	mg/L	MIC	CLSI	Laboratory Method	Acinetobacter baumannii	Acinetobacter
470	doripenem	470.7596	Acinetobacter baumannii strain MRSN7087	doripenem	Susceptible	1	1	mg/L	MIC	CLSI	Laboratory Method	Acinetobacter baumannii	Acinetobacter
287	doripenem	287.6326	Pseudomonas aeruginosa strain AR_0459	doripenem	Resistant	>8	8	mg/L	MIC	CLSI	Laboratory Method	Pseudomonas aeruginosa	Pseudomonas
562	doripenem	562.16327	Escherichia coli strain AR_0104	doripenem	Susceptible	==1	1	mg/L	MIC	CLSI	Laboratory Method	Escherichia coli	Escherichia
287	doripenem	287.5973	Pseudomonas aeruginosa strain AR_458	doripenem	Susceptible	==2	2	mg/L	MIC	CLSI	Laboratory Method	Pseudomonas aeruginosa	Pseudomonas
573	doripenem	573.7031	Klebsiella pneumoniae strain AR_0040	doripenem	Resistant	>8	8	mg/L	MIC	CLSI	Laboratory Method	Klebsiella pneumoniae	Klebsiella
573	doripenem	573.15420	Klebsiella pneumoniae strain AR_0112	doripenem	Resistant	>8	8	mg/L	MIC	CLSI	Laboratory Method	Klebsiella pneumoniae	Klebsiella
287	doripenem	287.2973	Pseudomonas aeruginosa strain AR_0092	doripenem	Resistant	>8	8	mg/L	MIC	CLSI	Laboratory Method	Pseudomonas aeruginosa	Pseudomonas
470	doripenem	470.7478	Acinetobacter baumannii strain MRSN11765	doripenem	Susceptible	0.5	0.5	mg/L	MIC	CLSI	Laboratory Method	Acinetobacter baumannii	Acinetobacter
470	doripenem	470.7553	Acinetobacter baumannii strain MRSN15083	doripenem	Susceptible	1	1	mg/L	MIC	CLSI	Laboratory Method	Acinetobacter baumannii	Acinetobacter
573	doripenem	573.5649	Klebsiella pneumoniae strain DHQP1002001	doripenem	Resistant	==4	4	mg/L	MIC	CLSI	Laboratory Method	Klebsiella pneumoniae	Klebsiella
573	doripenem	573.27953	Klebsiella pneumoniae strain Kp15	doripenem	Resistant	==4	4	mg/L	MIC	CLSI		Klebsiella pneumoniae	Klebsiella
287	doripenem	287.2980	Pseudomonas aeruginosa strain AR_0108	doripenem	Resistant	>8	8	mg/L	MIC	CLSI	Laboratory Method	Pseudomonas aeruginosa	Pseudomonas
470	doripenem	470.7453	Acinetobacter baumannii strain MRSN11729	doripenem	Susceptible	1	1	mg/L	MIC	CLSI	Laboratory Method	Acinetobacter baumannii	Acinetobacter
287	doripenem	287.2976	Pseudomonas aeruginosa strain AR_0105	doripenem	Resistant	>8	8	mg/L	MIC	CLSI	Laboratory Method	Pseudomonas aeruginosa	Pseudomonas
573	doripenem	573.24334	Klebsiella pneumoniae strain MUGSI_116	doripenem	Resistant	4	4	mg/L	MIC	CLSI	Laboratory Method	Klebsiella pneumoniae	Klebsiella
562	doripenem	562.42858	Escherichia coli strain MUGSI_276	doripenem	Susceptible	0.12	0.12	mg/L	MIC	CLSI	Laboratory Method	Escherichia coli	Escherichia
573	doripenem	573.12796	Klebsiella pneumoniae strain MLST-15	doripenem	Resistant	>8	8	mg/L	MIC	CLSI	Laboratory Method	Klebsiella pneumoniae	Klebsiella
573	doripenem	573.20060	Klebsiella pneumoniae strain AR_0135	doripenem	Resistant	>8	8	mg/L	MIC	CLSI	Laboratory Method	Klebsiella pneumoniae	Klebsiella
287	doripenem	287.2972	Pseudomonas aeruginosa strain AR_0103	doripenem	Resistant	>8	8	mg/L	MIC	CLSI	Laboratory Method	Pseudomonas aeruginosa	Pseudomonas
287	doripenem	287.8518	Pseudomonas aeruginosa strain FDA-CDC-AR_0238	doripenem	Susceptible	0.25	0.25	mg/L	MIC	CLSI	Laboratory Method	Pseudomonas aeruginosa	Pseudomonas
470	doripenem	470.4704	Acinetobacter baumannii strain AR_0078	doripenem	Resistant	>8	8	mg/L	MIC	CLSI	Laboratory Method	Acinetobacter baumannii	Acinetobacter
470	doripenem	470.7550	Acinetobacter baumannii strain MRSN15080	doripenem	Susceptible	1	1	mg/L	MIC	CLSI	Laboratory Method	Acinetobacter baumannii	Acinetobacter
562	doripenem	562.29006	Escherichia coli strain AR436	doripenem	Susceptible	<=0.12	0.12	mg/L	MIC	CLSI	Laboratory Method	Escherichia coli	Escherichia
470	doripenem	470.7548	Acinetobacter baumannii strain MRSN15078	doripenem	Susceptible	1	1	mg/L	MIC	CLSI	Laboratory Method	Acinetobacter baumannii	Acinetobacter
562	doripenem	562.28389	Escherichia coli strain AR_0077	doripenem	Susceptible	<=0.12	0.12	mg/L	MIC	CLSI	Laboratory Method	Escherichia coli	Escherichia
470	doripenem	470.7497	Acinetobacter baumannii strain MRSN11795	doripenem	Susceptible	0.5	0.5	mg/L	MIC	CLSI	Laboratory Method	Acinetobacter baumannii	Acinetobacter
562	doripenem	562.42856	Escherichia coli strain MUGSI_273	doripenem	Susceptible	0.12	0.12	mg/L	MIC	CLSI	Laboratory Method	Escherichia coli	Escherichia
470	doripenem	470.8036	Acinetobacter baumannii strain MRSN7760	doripenem	Susceptible	1	1	mg/L	MIC	CLSI	Laboratory Method	Acinetobacter baumannii	Acinetobacter
470	doripenem	470.7673	Acinetobacter baumannii strain MRSN7214	doripenem	Susceptible	1	1	mg/L	MIC	CLSI	Laboratory Method	Acinetobacter baumannii	Acinetobacter
573	doripenem	573.24386	Klebsiella pneumoniae strain MUGSI_272	doripenem	Susceptible	0.12	0.12	mg/L	MIC	CLSI	Laboratory Method	Klebsiella pneumoniae	Klebsiella
470	doripenem	470.4702	Acinetobacter baumannii strain AR_0063	doripenem	Resistant	>8	8	mg/L	MIC	CLSI	Laboratory Method	Acinetobacter baumannii	Acinetobacter
470	doripenem	470.7512	Acinetobacter baumannii strain MRSN11821	doripenem	Susceptible	0.5	0.5	mg/L	MIC	CLSI	Laboratory Method	Acinetobacter baumannii	Acinetobacter
562	doripenem	562.42836	Escherichia coli strain MUGSI_205	doripenem	Susceptible	0.12	0.12	mg/L	MIC	CLSI	Laboratory Method	Escherichia coli	Escherichia
573	doripenem	573.7024	Klebsiella pneumoniae strain AR_0012	doripenem	Susceptible	<=0.12	0.12	mg/L	MIC	CLSI	Laboratory Method	Klebsiella pneumoniae	Klebsiella
470	doripenem	470.7534	Acinetobacter baumannii strain MRSN15046	doripenem	Susceptible	0.5	0.5	mg/L	MIC	CLSI	Laboratory Method	Acinetobacter baumannii	Acinetobacter
287	doripenem	287.5703	Pseudomonas aeruginosa strain AR_0358	doripenem	Resistant	>8	8	mg/L	MIC	CLSI	Laboratory Method	Pseudomonas aeruginosa	Pseudomonas
573	imipenem	573.13777	Klebsiella pneumoniae KPN1925ec	imipenem	Susceptible	<=1	1	mg/L	MIC	CLSI	Laboratory Method	Klebsiella pneumoniae	Klebsiella
470	imipenem	470.7512	Acinetobacter baumannii strain MRSN11821	imipenem	Susceptible	1	1	mg/L	MIC	CLSI	Laboratory Method	Acinetobacter baumannii	Acinetobacter
573	imipenem	573.13512	Klebsiella pneumoniae KPN1587ec	imipenem	Resistant	>8	8	mg/L	MIC	CLSI	Laboratory Method	Klebsiella pneumoniae	Klebsiella
573	imipenem	573.13485	Klebsiella pneumoniae KPN1557ec	imipenem	Susceptible	<=1	1	mg/L	MIC	CLSI	Laboratory Method	Klebsiella pneumoniae	Klebsiella
470	imipenem	470.7520	Acinetobacter baumannii strain MRSN1410	imipenem	Resistant	8	8	mg/L	MIC	CLSI	Laboratory Method	Acinetobacter baumannii	Acinetobacter
470	imipenem	470.8108	Acinetobacter baumannii strain MRSN966	imipenem	Resistant	8	8	mg/L	MIC	CLSI	Laboratory Method	Acinetobacter baumannii	Acinetobacter
470	imipenem	470.7576	Acinetobacter baumannii strain MRSN2821	imipenem	Susceptible	1	1	mg/L	MIC	CLSI	Laboratory Method	Acinetobacter baumannii	Acinetobacter
573	imipenem	573.13639	Klebsiella pneumoniae KPN1740ec	imipenem	Resistant	>8	8	mg/L	MIC	CLSI	Laboratory Method	Klebsiella pneumoniae	Klebsiella
573	imipenem	573.27953	Klebsiella pneumoniae strain Kp15	imipenem	Resistant	==4	4	mg/L	MIC	CLSI		Klebsiella pneumoniae	Klebsiella
470	imipenem	470.7491	Acinetobacter baumannii strain MRSN11783	imipenem	Susceptible	4	4	mg/L	MIC	CLSI	Laboratory Method	Acinetobacter baumannii	Acinetobacter
72407	imipenem	72407.1439	Klebsiella pneumoniae subsp. pneumoniae strain A2	imipenem	Susceptible	==0.5	0.5	mg/L	MIC	CLSI		Klebsiella pneumoniae	Klebsiella
470	imipenem	470.7462	Acinetobacter baumannii strain MRSN11745	imipenem	Resistant	8	8	mg/L	MIC	CLSI	Laboratory Method	Acinetobacter baumannii	Acinetobacter
573	imipenem	573.14220	Klebsiella pneumoniae KPN536ec	imipenem	Resistant	8	8	mg/L	MIC	CLSI	Laboratory Method	Klebsiella pneumoniae	Klebsiella
573	imipenem	573.12782	Klebsiella pneumoniae strain AR_0148	imipenem	Resistant	==16	16	mg/L	MIC	CLSI	Laboratory Method	Klebsiella pneumoniae	Klebsiella
470	imipenem	470.8035	Acinetobacter baumannii strain MRSN7759	imipenem	Susceptible	2	2	mg/L	MIC	CLSI	Laboratory Method	Acinetobacter baumannii	Acinetobacter
573	imipenem	573.13286	Klebsiella pneumoniae KPN1326ec	imipenem	Susceptible	<=1	1	mg/L	MIC	CLSI	Laboratory Method	Klebsiella pneumoniae	Klebsiella
573	imipenem	573.14379	Klebsiella pneumoniae KPN762ec	imipenem	Susceptible	<=1	1	mg/L	MIC	CLSI	Laboratory Method	Klebsiella pneumoniae	Klebsiella
562	imipenem	562.42844	Escherichia coli strain MUGSI_242	imipenem	Susceptible	0.5	0.5	mg/L	MIC	CLSI	Laboratory Method	Escherichia coli	Escherichia
573	imipenem	573.14011	Klebsiella pneumoniae KPN273ec	imipenem	Resistant	>8	8	mg/L	MIC	CLSI	Laboratory Method	Klebsiella pneumoniae	Klebsiella
573	imipenem	573.13757	Klebsiella pneumoniae KPN1897ec	imipenem	Susceptible	<=1	1	mg/L	MIC	CLSI	Laboratory Method	Klebsiella pneumoniae	Klebsiella
287	imipenem	287.2979	Pseudomonas aeruginosa strain AR_0094	imipenem	Resistant	==64	64	mg/L	MIC	CLSI	Laboratory Method	Pseudomonas aeruginosa	Pseudomonas
573	imipenem	573.13469	Klebsiella pneumoniae KPN1539ec	imipenem	Susceptible	<=1	1	mg/L	MIC	CLSI	Laboratory Method	Klebsiella pneumoniae	Klebsiella
470	imipenem	470.9059	Acinetobacter baumannii strain MRSN7137	imipenem	Susceptible	<=2	2	mg/L	MIC	CLSI		Acinetobacter baumannii	Acinetobacter
470	imipenem	470.7446	Acinetobacter baumannii strain MRSN11720	imipenem	Susceptible	1	1	mg/L	MIC	CLSI	Laboratory Method	Acinetobacter baumannii	Acinetobacter
573	imipenem	573.14527	Klebsiella pneumoniae KPN962ec	imipenem	Susceptible	<=1	1	mg/L	MIC	CLSI	Laboratory Method	Klebsiella pneumoniae	Klebsiella
470	imipenem	470.7695	Acinetobacter baumannii strain MRSN7240	imipenem	Susceptible	1	1	mg/L	MIC	CLSI	Laboratory Method	Acinetobacter baumannii	Acinetobacter
470	imipenem	470.7475	Acinetobacter baumannii strain MRSN11762	imipenem	Susceptible	2	2	mg/L	MIC	CLSI	Laboratory Method	Acinetobacter baumannii	Acinetobacter
573	imipenem	573.14510	Klebsiella pneumoniae KPN942ec	imipenem	Susceptible	<=1	1	mg/L	MIC	CLSI	Laboratory Method	Klebsiella pneumoniae	Klebsiella
573	imipenem	573.13104	Klebsiella pneumoniae KPN1099ec	imipenem	Susceptible	<=1	1	mg/L	MIC	CLSI	Laboratory Method	Klebsiella pneumoniae	Klebsiella
573	imipenem	573.13817	Klebsiella pneumoniae KPN1984ec	imipenem	Susceptible	<=1	1	mg/L	MIC	CLSI	Laboratory Method	Klebsiella pneumoniae	Klebsiella
470	imipenem	470.7758	Acinetobacter baumannii strain MRSN7325	imipenem	Susceptible	1	1	mg/L	MIC	CLSI	Laboratory Method	Acinetobacter baumannii	Acinetobacter
287	imipenem	287.5971	Pseudomonas aeruginosa strain AR_460	imipenem	Resistant	==16	16	mg/L	MIC	CLSI	Laboratory Method	Pseudomonas aeruginosa	Pseudomonas
573	imipenem	573.14016	Klebsiella pneumoniae KPN278ec	imipenem	Susceptible	<=1	1	mg/L	MIC	CLSI	Laboratory Method	Klebsiella pneumoniae	Klebsiella
470	imipenem	470.8051	Acinetobacter baumannii strain MRSN7797	imipenem	Susceptible	2	2	mg/L	MIC	CLSI	Laboratory Method	Acinetobacter baumannii	Acinetobacter
470	imipenem	470.7992	Acinetobacter baumannii strain MRSN7678	imipenem	Susceptible	2	2	mg/L	MIC	CLSI	Laboratory Method	Acinetobacter baumannii	Acinetobacter
470	imipenem	470.7931	Acinetobacter baumannii strain MRSN7576	imipenem	Susceptible	1	1	mg/L	MIC	CLSI	Laboratory Method	Acinetobacter baumannii	Acinetobacter
573	imipenem	573.13870	Klebsiella pneumoniae KPN2044ec	imipenem	Susceptible	<=1	1	mg/L	MIC	CLSI	Laboratory Method	Klebsiella pneumoniae	Klebsiella
470	imipenem	470.7673	Acinetobacter baumannii strain MRSN7214	imipenem	Susceptible	1	1	mg/L	MIC	CLSI	Laboratory Method	Acinetobacter baumannii	Acinetobacter
470	imipenem	470.7752	Acinetobacter baumannii strain MRSN7316	imipenem	Susceptible	2	2	mg/L	MIC	CLSI	Laboratory Method	Acinetobacter baumannii	Acinetobacter
470	imipenem	470.7609	Acinetobacter baumannii strain MRSN7117	imipenem	Susceptible	1	1	mg/L	MIC	CLSI	Laboratory Method	Acinetobacter baumannii	Acinetobacter
470	imipenem	470.8056	Acinetobacter baumannii strain MRSN7807	imipenem	Susceptible	1	1	mg/L	MIC	CLSI	Laboratory Method	Acinetobacter baumannii	Acinetobacter
470	imipenem	470.9044	Acinetobacter baumannii strain MRSN31523	imipenem	Susceptible	<=2	2	mg/L	MIC	CLSI		Acinetobacter baumannii	Acinetobacter
470	imipenem	470.7656	Acinetobacter baumannii strain MRSN7173	imipenem	Susceptible	2	2	mg/L	MIC	CLSI	Laboratory Method	Acinetobacter baumannii	Acinetobacter
470	imipenem	470.9100	Acinetobacter baumannii strain MRSN15075	imipenem	Susceptible	<=2	2	mg/L	MIC	CLSI		Acinetobacter baumannii	Acinetobacter
470	imipenem	470.7913	Acinetobacter baumannii strain MRSN7548	imipenem	Susceptible	2	2	mg/L	MIC	CLSI	Laboratory Method	Acinetobacter baumannii	Acinetobacter
573	imipenem	573.14095	Klebsiella pneumoniae KPN372ec	imipenem	Susceptible	<=1	1	mg/L	MIC	CLSI	Laboratory Method	Klebsiella pneumoniae	Klebsiella
470	imipenem	470.7965	Acinetobacter baumannii strain MRSN7640	imipenem	Resistant	8	8	mg/L	MIC	CLSI	Laboratory Method	Acinetobacter baumannii	Acinetobacter
573	imipenem	573.13940	Klebsiella pneumoniae KPN2129ec	imipenem	Resistant	>8	8	mg/L	MIC	CLSI	Laboratory Method	Klebsiella pneumoniae	Klebsiella
562	imipenem	562.28567	Escherichia coli strain AR_0370	imipenem	Susceptible	<=0.5	0.5	mg/L	MIC	CLSI	Laboratory Method	Escherichia coli	Escherichia
287	imipenem	287.7841	Pseudomonas aeruginosa strain MRSN1612	imipenem	Susceptible	==1	1	mg/L	MIC	CLSI	Laboratory Method	Pseudomonas aeruginosa	Pseudomonas
573	imipenem	573.13344	Klebsiella pneumoniae KPN1398ec	imipenem	Susceptible	<=1	1	mg/L	MIC	CLSI	Laboratory Method	Klebsiella pneumoniae	Klebsiella
470	imipenem	470.8028	Acinetobacter baumannii strain MRSN7745	imipenem	Susceptible	1	1	mg/L	MIC	CLSI	Laboratory Method	Acinetobacter baumannii	Acinetobacter
470	imipenem	470.7423	Acinetobacter baumannii strain MRSN11674	imipenem	Resistant	8	8	mg/L	MIC	CLSI	Laboratory Method	Acinetobacter baumannii	Acinetobacter
470	imipenem	470.9093	Acinetobacter baumannii strain MRSN15088	imipenem	Susceptible	<=2	2	mg/L	MIC	CLSI		Acinetobacter baumannii	Acinetobacter
470	imipenem	470.7683	Acinetobacter baumannii strain MRSN7226	imipenem	Susceptible	1	1	mg/L	MIC	CLSI	Laboratory Method	Acinetobacter baumannii	Acinetobacter
562	imipenem	562.30434	Escherichia coli strain AR_452	imipenem	Resistant	==4	4	mg/L	MIC	CLSI	Laboratory Method	Escherichia coli	Escherichia
470	imipenem	470.7450	Acinetobacter baumannii strain MRSN11725	imipenem	Susceptible	1	1	mg/L	MIC	CLSI	Laboratory Method	Acinetobacter baumannii	Acinetobacter
287	imipenem	287.5689	Pseudomonas aeruginosa strain AR_0356	imipenem	Resistant	>64	64	mg/L	MIC	CLSI	Laboratory Method	Pseudomonas aeruginosa	Pseudomonas
470	imipenem	470.7548	Acinetobacter baumannii strain MRSN15078	imipenem	Susceptible	1	1	mg/L	MIC	CLSI	Laboratory Method	Acinetobacter baumannii	Acinetobacter
470	imipenem	470.7988	Acinetobacter baumannii strain MRSN7674	imipenem	Susceptible	2	2	mg/L	MIC	CLSI	Laboratory Method	Acinetobacter baumannii	Acinetobacter
470	imipenem	470.7930	Acinetobacter baumannii strain MRSN7574	imipenem	Susceptible	1	1	mg/L	MIC	CLSI	Laboratory Method	Acinetobacter baumannii	Acinetobacter
573	imipenem	573.13555	Klebsiella pneumoniae KPN1647ec	imipenem	Susceptible	<=1	1	mg/L	MIC	CLSI	Laboratory Method	Klebsiella pneumoniae	Klebsiella
562	imipenem	562.42858	Escherichia coli strain MUGSI_276	imipenem	Susceptible	0.5	0.5	mg/L	MIC	CLSI	Laboratory Method	Escherichia coli	Escherichia
470	imipenem	470.7835	Acinetobacter baumannii strain MRSN7420	imipenem	Susceptible	4	4	mg/L	MIC	CLSI	Laboratory Method	Acinetobacter baumannii	Acinetobacter
573	imipenem	573.13059	Klebsiella pneumoniae KPN1037ec	imipenem	Susceptible	<=1	1	mg/L	MIC	CLSI	Laboratory Method	Klebsiella pneumoniae	Klebsiella
573	imipenem	573.13597	Klebsiella pneumoniae KPN1694ec	imipenem	Susceptible	<=1	1	mg/L	MIC	CLSI	Laboratory Method	Klebsiella pneumoniae	Klebsiella
470	imipenem	470.7861	Acinetobacter baumannii strain MRSN7468	imipenem	Susceptible	1	1	mg/L	MIC	CLSI	Laboratory Method	Acinetobacter baumannii	Acinetobacter
573	imipenem	573.14135	Klebsiella pneumoniae KPN415ec	imipenem	Susceptible	<=1	1	mg/L	MIC	CLSI	Laboratory Method	Klebsiella pneumoniae	Klebsiella
470	imipenem	470.8061	Acinetobacter baumannii strain MRSN7817	imipenem	Susceptible	2	2	mg/L	MIC	CLSI	Laboratory Method	Acinetobacter baumannii	Acinetobacter
470	imipenem	470.7511	Acinetobacter baumannii strain MRSN11820	imipenem	Resistant	8	8	mg/L	MIC	CLSI	Laboratory Method	Acinetobacter baumannii	Acinetobacter
470	imipenem	470.7945	Acinetobacter baumannii strain MRSN7598	imipenem	Susceptible	1	1	mg/L	MIC	CLSI	Laboratory Method	Acinetobacter baumannii	Acinetobacter
573	imipenem	573.13185	Klebsiella pneumoniae KPN1193ec	imipenem	Susceptible	<=1	1	mg/L	MIC	CLSI	Laboratory Method	Klebsiella pneumoniae	Klebsiella
470	imipenem	470.7960	Acinetobacter baumannii strain MRSN7629	imipenem	Resistant	8	8	mg/L	MIC	CLSI	Laboratory Method	Acinetobacter baumannii	Acinetobacter
573	imipenem	573.13618	Klebsiella pneumoniae KPN1715ec	imipenem	Susceptible	<=1	1	mg/L	MIC	CLSI	Laboratory Method	Klebsiella pneumoniae	Klebsiella
573	imipenem	573.14435	Klebsiella pneumoniae KPN840ec	imipenem	Resistant	4	4	mg/L	MIC	CLSI	Laboratory Method	Klebsiella pneumoniae	Klebsiella
470	imipenem	470.8080	Acinetobacter baumannii strain MRSN889	imipenem	Resistant	8	8	mg/L	MIC	CLSI	Laboratory Method	Acinetobacter baumannii	Acinetobacter
573	imipenem	573.13557	Klebsiella pneumoniae KPN1649ec	imipenem	Susceptible	<=1	1	mg/L	MIC	CLSI	Laboratory Method	Klebsiella pneumoniae	Klebsiella
470	imipenem	470.7669	Acinetobacter baumannii strain MRSN7208	imipenem	Susceptible	1	1	mg/L	MIC	CLSI	Laboratory Method	Acinetobacter baumannii	Acinetobacter
573	imipenem	573.13939	Klebsiella pneumoniae KPN2128ec	imipenem	Resistant	>8	8	mg/L	MIC	CLSI	Laboratory Method	Klebsiella pneumoniae	Klebsiella
573	imipenem	573.7030	Klebsiella pneumoniae strain AR_0034	imipenem	Susceptible	==1	1	mg/L	MIC	CLSI	Laboratory Method	Klebsiella pneumoniae	Klebsiella
573	imipenem	573.13554	Klebsiella pneumoniae KPN1646ec	imipenem	Susceptible	<=1	1	mg/L	MIC	CLSI	Laboratory Method	Klebsiella pneumoniae	Klebsiella
470	imipenem	470.9052	Acinetobacter baumannii strain MRSN7113	imipenem	Susceptible	<=2	2	mg/L	MIC	CLSI		Acinetobacter baumannii	Acinetobacter
573	imipenem	573.14082	Klebsiella pneumoniae KPN357ec	imipenem	Susceptible	<=1	1	mg/L	MIC	CLSI	Laboratory Method	Klebsiella pneumoniae	Klebsiella
573	imipenem	573.14489	Klebsiella pneumoniae KPN915ec	imipenem	Susceptible	<=1	1	mg/L	MIC	CLSI	Laboratory Method	Klebsiella pneumoniae	Klebsiella
573	imipenem	573.13945	Klebsiella pneumoniae KPN2152ec	imipenem	Susceptible	<=1	1	mg/L	MIC	CLSI	Laboratory Method	Klebsiella pneumoniae	Klebsiella
470	imipenem	470.7958	Acinetobacter baumannii strain MRSN7627	imipenem	Susceptible	1	1	mg/L	MIC	CLSI	Laboratory Method	Acinetobacter baumannii	Acinetobacter
573	imipenem	573.14059	Klebsiella pneumoniae KPN325ec	imipenem	Susceptible	<=1	1	mg/L	MIC	CLSI	Laboratory Method	Klebsiella pneumoniae	Klebsiella
573	imipenem	573.9722	Klebsiella pneumoniae strain AR_0068	imipenem	Resistant	==64	64	mg/L	MIC	CLSI	Laboratory Method	Klebsiella pneumoniae	Klebsiella
573	imipenem	573.13575	Klebsiella pneumoniae KPN1669ec	imipenem	Susceptible	<=1	1	mg/L	MIC	CLSI	Laboratory Method	Klebsiella pneumoniae	Klebsiella
562	imipenem	562.42840	Escherichia coli strain MUGSI_212	imipenem	Susceptible	0.5	0.5	mg/L	MIC	CLSI	Laboratory Method	Escherichia coli	Escherichia
470	imipenem	470.7541	Acinetobacter baumannii strain MRSN15068	imipenem	Susceptible	2	2	mg/L	MIC	CLSI	Laboratory Method	Acinetobacter baumannii	Acinetobacter
573	imipenem	573.13500	Klebsiella pneumoniae KPN1572ec	imipenem	Susceptible	<=1	1	mg/L	MIC	CLSI	Laboratory Method	Klebsiella pneumoniae	Klebsiella
573	imipenem	573.13688	Klebsiella pneumoniae KPN181ec	imipenem	Susceptible	<=1	1	mg/L	MIC	CLSI	Laboratory Method	Klebsiella pneumoniae	Klebsiella
573	imipenem	573.13534	Klebsiella pneumoniae KPN1613ec	imipenem	Susceptible	<=1	1	mg/L	MIC	CLSI	Laboratory Method	Klebsiella pneumoniae	Klebsiella
470	imipenem	470.7712	Acinetobacter baumannii strain MRSN7261	imipenem	Susceptible	2	2	mg/L	MIC	CLSI	Laboratory Method	Acinetobacter baumannii	Acinetobacter
573	imipenem	573.14034	Klebsiella pneumoniae KPN299ec	imipenem	Susceptible	<=1	1	mg/L	MIC	CLSI	Laboratory Method	Klebsiella pneumoniae	Klebsiella
573	imipenem	573.12771	Klebsiella pneumoniae strain AR_0126	imipenem	Resistant	==8	8	mg/L	MIC	CLSI	Laboratory Method	Klebsiella pneumoniae	Klebsiella
287	imipenem	287.2972	Pseudomonas aeruginosa strain AR_0103	imipenem	Resistant	>64	64	mg/L	MIC	CLSI	Laboratory Method	Pseudomonas aeruginosa	Pseudomonas
470	imipenem	470.7659	Acinetobacter baumannii strain MRSN7183	imipenem	Susceptible	1	1	mg/L	MIC	CLSI	Laboratory Method	Acinetobacter baumannii	Acinetobacter
562	imipenem	562.42790	Escherichia coli strain M35	imipenem	Susceptible	0.25	0.25	mg/L	MIC	CLSI	Laboratory Method	Escherichia coli	Escherichia
287	imipenem	287.7834	Pseudomonas aeruginosa strain MRSN346179	imipenem	Susceptible	==2	2	mg/L	MIC	CLSI	Laboratory Method	Pseudomonas aeruginosa	Pseudomonas
573	imipenem	573.13061	Klebsiella pneumoniae KPN1039ec	imipenem	Susceptible	<=1	1	mg/L	MIC	CLSI	Laboratory Method	Klebsiella pneumoniae	Klebsiella
470	imipenem	470.9053	Acinetobacter baumannii strain MRSN7576	imipenem	Susceptible	<=2	2	mg/L	MIC	CLSI		Acinetobacter baumannii	Acinetobacter
470	imipenem	470.1557	Acinetobacter baumannii strain MRSN15084	imipenem	Susceptible	==2	2	mg/L	MIC	CLSI	Laboratory Method	Acinetobacter baumannii	Acinetobacter
562	imipenem	562.42815	Escherichia coli strain M55	imipenem	Susceptible	0.25	0.25	mg/L	MIC	CLSI	Laboratory Method	Escherichia coli	Escherichia
470	imipenem	470.7982	Acinetobacter baumannii strain MRSN7668	imipenem	Resistant	8	8	mg/L	MIC	CLSI	Laboratory Method	Acinetobacter baumannii	Acinetobacter
470	imipenem	470.7868	Acinetobacter baumannii strain MRSN7477	imipenem	Susceptible	1	1	mg/L	MIC	CLSI	Laboratory Method	Acinetobacter baumannii	Acinetobacter
470	imipenem	470.7644	Acinetobacter baumannii strain MRSN7161	imipenem	Susceptible	2	2	mg/L	MIC	CLSI	Laboratory Method	Acinetobacter baumannii	Acinetobacter
470	imipenem	470.7354	Acinetobacter baumannii strain BL05	imipenem	Resistant	64	64	mg/L	MIC	CLSI	Laboratory Method	Acinetobacter baumannii	Acinetobacter
470	imipenem	470.7416	Acinetobacter baumannii strain MRSN10372	imipenem	Susceptible	1	1	mg/L	MIC	CLSI	Laboratory Method	Acinetobacter baumannii	Acinetobacter
573	imipenem	573.14096	Klebsiella pneumoniae KPN373ec	imipenem	Resistant	4	4	mg/L	MIC	CLSI	Laboratory Method	Klebsiella pneumoniae	Klebsiella
573	imipenem	573.14304	Klebsiella pneumoniae KPN670ec	imipenem	Susceptible	<=1	1	mg/L	MIC	CLSI	Laboratory Method	Klebsiella pneumoniae	Klebsiella
562	imipenem	562.42838	Escherichia coli strain MUGSI_209	imipenem	Susceptible	0.5	0.5	mg/L	MIC	CLSI	Laboratory Method	Escherichia coli	Escherichia
573	imipenem	573.14404	Klebsiella pneumoniae KPN797ec	imipenem	Susceptible	<=1	1	mg/L	MIC	CLSI	Laboratory Method	Klebsiella pneumoniae	Klebsiella
470	imipenem	470.7917	Acinetobacter baumannii strain MRSN7555	imipenem	Susceptible	1	1	mg/L	MIC	CLSI	Laboratory Method	Acinetobacter baumannii	Acinetobacter
573	imipenem	573.15420	Klebsiella pneumoniae strain AR_0112	imipenem	Resistant	==16	16	mg/L	MIC	CLSI	Laboratory Method	Klebsiella pneumoniae	Klebsiella
470	imipenem	470.7704	Acinetobacter baumannii strain MRSN7252	imipenem	Susceptible	1	1	mg/L	MIC	CLSI	Laboratory Method	Acinetobacter baumannii	Acinetobacter
287	imipenem	287.8034	Pseudomonas aeruginosa strain MRSN18560	imipenem	Susceptible	==2	2	mg/L	MIC	CLSI	Laboratory Method	Pseudomonas aeruginosa	Pseudomonas
573	imipenem	573.13541	Klebsiella pneumoniae KPN1624ec	imipenem	Susceptible	<=1	1	mg/L	MIC	CLSI	Laboratory Method	Klebsiella pneumoniae	Klebsiella
573	imipenem	573.20061	Klebsiella pneumoniae strain AR_0160	imipenem	Resistant	==4	4	mg/L	MIC	CLSI	Laboratory Method	Klebsiella pneumoniae	Klebsiella
573	imipenem	573.13731	Klebsiella pneumoniae KPN1868ec	imipenem	Resistant	>8	8	mg/L	MIC	CLSI	Laboratory Method	Klebsiella pneumoniae	Klebsiella
470	imipenem	470.7682	Acinetobacter baumannii strain MRSN7224	imipenem	Susceptible	1	1	mg/L	MIC	CLSI	Laboratory Method	Acinetobacter baumannii	Acinetobacter
573	imipenem	573.14421	Klebsiella pneumoniae KPN822ec	imipenem	Susceptible	<=1	1	mg/L	MIC	CLSI	Laboratory Method	Klebsiella pneumoniae	Klebsiella
470	imipenem	470.9063	Acinetobacter baumannii strain MRSN30912	imipenem	Susceptible	<=2	2	mg/L	MIC	CLSI		Acinetobacter baumannii	Acinetobacter
573	imipenem	573.14328	Klebsiella pneumoniae KPN700ec	imipenem	Susceptible	<=1	1	mg/L	MIC	CLSI	Laboratory Method	Klebsiella pneumoniae	Klebsiella
470	imipenem	470.7617	Acinetobacter baumannii strain MRSN7128	imipenem	Susceptible	2	2	mg/L	MIC	CLSI	Laboratory Method	Acinetobacter baumannii	Acinetobacter
573	imipenem	573.13560	Klebsiella pneumoniae KPN1651ec	imipenem	Susceptible	<=1	1	mg/L	MIC	CLSI	Laboratory Method	Klebsiella pneumoniae	Klebsiella
573	imipenem	573.13843	Klebsiella pneumoniae KPN2012ec	imipenem	Susceptible	<=1	1	mg/L	MIC	CLSI	Laboratory Method	Klebsiella pneumoniae	Klebsiella
573	imipenem	573.13133	Klebsiella pneumoniae KPN1132ec	imipenem	Susceptible	<=1	1	mg/L	MIC	CLSI	Laboratory Method	Klebsiella pneumoniae	Klebsiella
573	imipenem	573.13747	Klebsiella pneumoniae KPN1883ec	imipenem	Susceptible	<=1	1	mg/L	MIC	CLSI	Laboratory Method	Klebsiella pneumoniae	Klebsiella
573	imipenem	573.14341	Klebsiella pneumoniae KPN715ec	imipenem	Susceptible	<=1	1	mg/L	MIC	CLSI	Laboratory Method	Klebsiella pneumoniae	Klebsiella
573	imipenem	573.12773	Klebsiella pneumoniae strain AR_0138	imipenem	Resistant	>64	64	mg/L	MIC	CLSI	Laboratory Method	Klebsiella pneumoniae	Klebsiella
573	imipenem	573.13548	Klebsiella pneumoniae KPN1635ec	imipenem	Resistant	>8	8	mg/L	MIC	CLSI	Laboratory Method	Klebsiella pneumoniae	Klebsiella
573	imipenem	573.14211	Klebsiella pneumoniae KPN525ec	imipenem	Susceptible	<=1	1	mg/L	MIC	CLSI	Laboratory Method	Klebsiella pneumoniae	Klebsiella
573	imipenem	573.14519	Klebsiella pneumoniae KPN951ec	imipenem	Susceptible	<=1	1	mg/L	MIC	CLSI	Laboratory Method	Klebsiella pneumoniae	Klebsiella
470	imipenem	470.8005	Acinetobacter baumannii strain MRSN7701	imipenem	Susceptible	1	1	mg/L	MIC	CLSI	Laboratory Method	Acinetobacter baumannii	Acinetobacter
573	imipenem	573.13306	Klebsiella pneumoniae KPN1346ec	imipenem	Susceptible	<=1	1	mg/L	MIC	CLSI	Laboratory Method	Klebsiella pneumoniae	Klebsiella
470	imipenem	470.8020	Acinetobacter baumannii strain MRSN7723	imipenem	Susceptible	2	2	mg/L	MIC	CLSI	Laboratory Method	Acinetobacter baumannii	Acinetobacter
573	imipenem	573.13983	Klebsiella pneumoniae KPN238ec	imipenem	Susceptible	<=1	1	mg/L	MIC	CLSI	Laboratory Method	Klebsiella pneumoniae	Klebsiella
470	imipenem	470.4881	Acinetobacter baumannii strain AR_0056	imipenem	Resistant	==64	64	mg/L	MIC	CLSI	Laboratory Method	Acinetobacter baumannii	Acinetobacter
573	imipenem	573.14009	Klebsiella pneumoniae KPN271ec	imipenem	Resistant	>8	8	mg/L	MIC	CLSI	Laboratory Method	Klebsiella pneumoniae	Klebsiella
573	imipenem	573.13805	Klebsiella pneumoniae KPN1960ec	imipenem	Susceptible	<=1	1	mg/L	MIC	CLSI	Laboratory Method	Klebsiella pneumoniae	Klebsiella
573	imipenem	573.14467	Klebsiella pneumoniae KPN887ec	imipenem	Susceptible	<=1	1	mg/L	MIC	CLSI	Laboratory Method	Klebsiella pneumoniae	Klebsiella
573	imipenem	573.14132	Klebsiella pneumoniae KPN412ec	imipenem	Susceptible	<=1	1	mg/L	MIC	CLSI	Laboratory Method	Klebsiella pneumoniae	Klebsiella
573	imipenem	573.14333	Klebsiella pneumoniae KPN705ec	imipenem	Susceptible	<=1	1	mg/L	MIC	CLSI	Laboratory Method	Klebsiella pneumoniae	Klebsiella
470	imipenem	470.7635	Acinetobacter baumannii strain MRSN7150	imipenem	Susceptible	1	1	mg/L	MIC	CLSI	Laboratory Method	Acinetobacter baumannii	Acinetobacter
573	imipenem	573.13909	Klebsiella pneumoniae KPN2086ec	imipenem	Resistant	>8	8	mg/L	MIC	CLSI	Laboratory Method	Klebsiella pneumoniae	Klebsiella
573	imipenem	573.13116	Klebsiella pneumoniae KPN1113ec	imipenem	Susceptible	<=1	1	mg/L	MIC	CLSI	Laboratory Method	Klebsiella pneumoniae	Klebsiella
573	imipenem	573.13896	Klebsiella pneumoniae KPN2073ec	imipenem	Susceptible	<=1	1	mg/L	MIC	CLSI	Laboratory Method	Klebsiella pneumoniae	Klebsiella
573	imipenem	573.13519	Klebsiella pneumoniae KPN1595ec	imipenem	Susceptible	<=1	1	mg/L	MIC	CLSI	Laboratory Method	Klebsiella pneumoniae	Klebsiella
573	imipenem	573.13956	Klebsiella pneumoniae KPN2167ec	imipenem	Resistant	>8	8	mg/L	MIC	CLSI	Laboratory Method	Klebsiella pneumoniae	Klebsiella
470	imipenem	470.8042	Acinetobacter baumannii strain MRSN7777	imipenem	Resistant	8	8	mg/L	MIC	CLSI	Laboratory Method	Acinetobacter baumannii	Acinetobacter
573	imipenem	573.13586	Klebsiella pneumoniae KPN1682ec	imipenem	Susceptible	<=1	1	mg/L	MIC	CLSI	Laboratory Method	Klebsiella pneumoniae	Klebsiella
470	imipenem	470.7840	Acinetobacter baumannii strain MRSN7435	imipenem	Susceptible	1	1	mg/L	MIC	CLSI	Laboratory Method	Acinetobacter baumannii	Acinetobacter
573	imipenem	573.7028	Klebsiella pneumoniae strain AR_0004	imipenem	Resistant	==16	16	mg/L	MIC	CLSI	Laboratory Method	Klebsiella pneumoniae	Klebsiella
470	imipenem	470.7993	Acinetobacter baumannii strain MRSN7679	imipenem	Susceptible	1	1	mg/L	MIC	CLSI	Laboratory Method	Acinetobacter baumannii	Acinetobacter
470	imipenem	470.7679	Acinetobacter baumannii strain MRSN7221	imipenem	Susceptible	1	1	mg/L	MIC	CLSI	Laboratory Method	Acinetobacter baumannii	Acinetobacter
287	imipenem	287.7843	Pseudomonas aeruginosa strain MRSN16847	imipenem	Resistant	>8	8	mg/L	MIC	CLSI	Laboratory Method	Pseudomonas aeruginosa	Pseudomonas
573	imipenem	573.14041	Klebsiella pneumoniae KPN306ec	imipenem	Susceptible	<=1	1	mg/L	MIC	CLSI	Laboratory Method	Klebsiella pneumoniae	Klebsiella
573	imipenem	573.13194	Klebsiella pneumoniae KPN1203ec	imipenem	Susceptible	<=1	1	mg/L	MIC	CLSI	Laboratory Method	Klebsiella pneumoniae	Klebsiella
573	imipenem	573.17915	Klebsiella pneumoniae strain AR_0361	imipenem	Resistant	==16	16	mg/L	MIC	CLSI	Laboratory Method	Klebsiella pneumoniae	Klebsiella
470	imipenem	470.7525	Acinetobacter baumannii strain MRSN1450	imipenem	Resistant	8	8	mg/L	MIC	CLSI	Laboratory Method	Acinetobacter baumannii	Acinetobacter
470	imipenem	470.1553	Acinetobacter baumannii strain MRSN16881	imipenem	Resistant	>8	8	mg/L	MIC	CLSI	Laboratory Method	Acinetobacter baumannii	Acinetobacter
573	imipenem	573.27955	Klebsiella pneumoniae strain Kp10	imipenem	Resistant	>8	8	mg/L	MIC	CLSI		Klebsiella pneumoniae	Klebsiella
573	imipenem	573.13251	Klebsiella pneumoniae KPN1272ec	imipenem	Resistant	>8	8	mg/L	MIC	CLSI	Laboratory Method	Klebsiella pneumoniae	Klebsiella
573	imipenem	573.13032	Klebsiella pneumoniae KPN1001ec	imipenem	Susceptible	<=1	1	mg/L	MIC	CLSI	Laboratory Method	Klebsiella pneumoniae	Klebsiella
573	imipenem	573.13619	Klebsiella pneumoniae KPN1716ec	imipenem	Resistant	4	4	mg/L	MIC	CLSI	Laboratory Method	Klebsiella pneumoniae	Klebsiella
470	imipenem	470.7928	Acinetobacter baumannii strain MRSN7570	imipenem	Susceptible	2	2	mg/L	MIC	CLSI	Laboratory Method	Acinetobacter baumannii	Acinetobacter
573	imipenem	573.13479	Klebsiella pneumoniae KPN154ec	imipenem	Susceptible	<=1	1	mg/L	MIC	CLSI	Laboratory Method	Klebsiella pneumoniae	Klebsiella
573	imipenem	573.13295	Klebsiella pneumoniae KPN1334ec	imipenem	Susceptible	<=1	1	mg/L	MIC	CLSI	Laboratory Method	Klebsiella pneumoniae	Klebsiella
573	imipenem	573.14300	Klebsiella pneumoniae KPN649ec	imipenem	Susceptible	<=1	1	mg/L	MIC	CLSI	Laboratory Method	Klebsiella pneumoniae	Klebsiella
573	imipenem	573.13971	Klebsiella pneumoniae KPN224ec	imipenem	Resistant	>8	8	mg/L	MIC	CLSI	Laboratory Method	Klebsiella pneumoniae	Klebsiella
573	imipenem	573.13754	Klebsiella pneumoniae KPN1893ec	imipenem	Susceptible	<=1	1	mg/L	MIC	CLSI	Laboratory Method	Klebsiella pneumoniae	Klebsiella
470	imipenem	470.7518	Acinetobacter baumannii strain MRSN1309	imipenem	Resistant	8	8	mg/L	MIC	CLSI	Laboratory Method	Acinetobacter baumannii	Acinetobacter
573	imipenem	573.14067	Klebsiella pneumoniae KPN336ec	imipenem	Susceptible	<=1	1	mg/L	MIC	CLSI	Laboratory Method	Klebsiella pneumoniae	Klebsiella
573	imipenem	573.13579	Klebsiella pneumoniae KPN1675ec	imipenem	Susceptible	<=1	1	mg/L	MIC	CLSI	Laboratory Method	Klebsiella pneumoniae	Klebsiella
573	imipenem	573.13497	Klebsiella pneumoniae KPN1569ec	imipenem	Susceptible	<=1	1	mg/L	MIC	CLSI	Laboratory Method	Klebsiella pneumoniae	Klebsiella
573	imipenem	573.14152	Klebsiella pneumoniae KPN434ec	imipenem	Susceptible	<=1	1	mg/L	MIC	CLSI	Laboratory Method	Klebsiella pneumoniae	Klebsiella
287	imipenem	287.7839	Pseudomonas aeruginosa strain MRSN18562	imipenem	Resistant	>8	8	mg/L	MIC	CLSI	Laboratory Method	Pseudomonas aeruginosa	Pseudomonas
573	imipenem	573.14298	Klebsiella pneumoniae KPN641ec	imipenem	Susceptible	<=1	1	mg/L	MIC	CLSI	Laboratory Method	Klebsiella pneumoniae	Klebsiella
573	imipenem	573.13826	Klebsiella pneumoniae KPN1993ec	imipenem	Susceptible	<=1	1	mg/L	MIC	CLSI	Laboratory Method	Klebsiella pneumoniae	Klebsiella
573	imipenem	573.13246	Klebsiella pneumoniae KPN1268ec	imipenem	Susceptible	<=1	1	mg/L	MIC	CLSI	Laboratory Method	Klebsiella pneumoniae	Klebsiella
287	imipenem	287.5685	Pseudomonas aeruginosa strain AR_0360	imipenem	Resistant	==16	16	mg/L	MIC	CLSI	Laboratory Method	Pseudomonas aeruginosa	Pseudomonas
573	imipenem	573.14422	Klebsiella pneumoniae KPN823ec	imipenem	Resistant	8	8	mg/L	MIC	CLSI	Laboratory Method	Klebsiella pneumoniae	Klebsiella
287	imipenem	287.2976	Pseudomonas aeruginosa strain AR_0105	imipenem	Susceptible	==2	2	mg/L	MIC	CLSI	Laboratory Method	Pseudomonas aeruginosa	Pseudomonas
573	imipenem	573.14445	Klebsiella pneumoniae KPN857ec	imipenem	Susceptible	<=1	1	mg/L	MIC	CLSI	Laboratory Method	Klebsiella pneumoniae	Klebsiella
470	imipenem	470.7570	Acinetobacter baumannii strain MRSN1998	imipenem	Susceptible	4	4	mg/L	MIC	CLSI	Laboratory Method	Acinetobacter baumannii	Acinetobacter
470	imipenem	470.7756	Acinetobacter baumannii strain MRSN7323	imipenem	Susceptible	2	2	mg/L	MIC	CLSI	Laboratory Method	Acinetobacter baumannii	Acinetobacter
573	imipenem	573.14110	Klebsiella pneumoniae KPN387ec	imipenem	Susceptible	<=1	1	mg/L	MIC	CLSI	Laboratory Method	Klebsiella pneumoniae	Klebsiella
573	imipenem	573.24248	Klebsiella pneumoniae strain 13	imipenem	Resistant	4	4	mg/L	MIC	CLSI	Laboratory Method	Klebsiella pneumoniae	Klebsiella
470	imipenem	470.7553	Acinetobacter baumannii strain MRSN15083	imipenem	Susceptible	1	1	mg/L	MIC	CLSI	Laboratory Method	Acinetobacter baumannii	Acinetobacter
573	imipenem	573.14190	Klebsiella pneumoniae KPN483ec	imipenem	Susceptible	<=1	1	mg/L	MIC	CLSI	Laboratory Method	Klebsiella pneumoniae	Klebsiella
470	imipenem	470.9104	Acinetobacter baumannii strain MRSN15070	imipenem	Susceptible	<=2	2	mg/L	MIC	CLSI		Acinetobacter baumannii	Acinetobacter
470	imipenem	470.8023	Acinetobacter baumannii strain MRSN7726	imipenem	Susceptible	1	1	mg/L	MIC	CLSI	Laboratory Method	Acinetobacter baumannii	Acinetobacter
470	imipenem	470.1558	Acinetobacter baumannii strain MRSN20755	imipenem	Susceptible	==4	4	mg/L	MIC	CLSI	Laboratory Method	Acinetobacter baumannii	Acinetobacter
470	imipenem	470.7830	Acinetobacter baumannii strain MRSN7415	imipenem	Susceptible	2	2	mg/L	MIC	CLSI	Laboratory Method	Acinetobacter baumannii	Acinetobacter
573	imipenem	573.13539	Klebsiella pneumoniae KPN1621ec	imipenem	Susceptible	<=1	1	mg/L	MIC	CLSI	Laboratory Method	Klebsiella pneumoniae	Klebsiella
470	imipenem	470.7685	Acinetobacter baumannii strain MRSN7228	imipenem	Susceptible	1	1	mg/L	MIC	CLSI	Laboratory Method	Acinetobacter baumannii	Acinetobacter
573	imipenem	573.13174	Klebsiella pneumoniae KPN1182ec	imipenem	Resistant	>8	8	mg/L	MIC	CLSI	Laboratory Method	Klebsiella pneumoniae	Klebsiella
470	imipenem	470.8047	Acinetobacter baumannii strain MRSN7790	imipenem	Resistant	8	8	mg/L	MIC	CLSI	Laboratory Method	Acinetobacter baumannii	Acinetobacter
287	imipenem	287.8535	Pseudomonas aeruginosa strain FDA-CDC-AR_0256	imipenem	Resistant	8	8	mg/L	MIC	CLSI	Laboratory Method	Pseudomonas aeruginosa	Pseudomonas
287	imipenem	287.5686	Pseudomonas aeruginosa strain AR_0354	imipenem	Resistant	==8	8	mg/L	MIC	CLSI	Laboratory Method	Pseudomonas aeruginosa	Pseudomonas
573	imipenem	573.13924	Klebsiella pneumoniae KPN2105ec	imipenem	Susceptible	<=1	1	mg/L	MIC	CLSI	Laboratory Method	Klebsiella pneumoniae	Klebsiella
470	imipenem	470.7671	Acinetobacter baumannii strain MRSN7211	imipenem	Susceptible	2	2	mg/L	MIC	CLSI	Laboratory Method	Acinetobacter baumannii	Acinetobacter
470	imipenem	470.7558	Acinetobacter baumannii strain MRSN1551	imipenem	Susceptible	1	1	mg/L	MIC	CLSI	Laboratory Method	Acinetobacter baumannii	Acinetobacter
470	imipenem	470.8038	Acinetobacter baumannii strain MRSN7767	imipenem	Susceptible	2	2	mg/L	MIC	CLSI	Laboratory Method	Acinetobacter baumannii	Acinetobacter
573	imipenem	573.13227	Klebsiella pneumoniae KPN1246ec	imipenem	Susceptible	<=1	1	mg/L	MIC	CLSI	Laboratory Method	Klebsiella pneumoniae	Klebsiella
573	imipenem	573.14129	Klebsiella pneumoniae KPN408ec	imipenem	Susceptible	<=1	1	mg/L	MIC	CLSI	Laboratory Method	Klebsiella pneumoniae	Klebsiella
287	imipenem	287.8875	Pseudomonas aeruginosa strain MRSN 17623	imipenem	Resistant	>8	8	mg/L	MIC	CLSI	Laboratory Method	Pseudomonas aeruginosa	Pseudomonas
470	imipenem	470.7666	Acinetobacter baumannii strain MRSN7204	imipenem	Susceptible	2	2	mg/L	MIC	CLSI	Laboratory Method	Acinetobacter baumannii	Acinetobacter
573	imipenem	573.13821	Klebsiella pneumoniae KPN1988ec	imipenem	Susceptible	<=1	1	mg/L	MIC	CLSI	Laboratory Method	Klebsiella pneumoniae	Klebsiella
470	imipenem	470.7556	Acinetobacter baumannii strain MRSN15086	imipenem	Susceptible	2	2	mg/L	MIC	CLSI	Laboratory Method	Acinetobacter baumannii	Acinetobacter
573	imipenem	573.14528	Klebsiella pneumoniae KPN963ec	imipenem	Resistant	>8	8	mg/L	MIC	CLSI	Laboratory Method	Klebsiella pneumoniae	Klebsiella
470	imipenem	470.7612	Acinetobacter baumannii strain MRSN7122	imipenem	Susceptible	1	1	mg/L	MIC	CLSI	Laboratory Method	Acinetobacter baumannii	Acinetobacter
287	imipenem	287.5959	Pseudomonas aeruginosa strain AR_0110	imipenem	Resistant	>64	64	mg/L	MIC	CLSI	Laboratory Method	Pseudomonas aeruginosa	Pseudomonas
470	imipenem	470.7560	Acinetobacter baumannii strain MRSN1598	imipenem	Susceptible	1	1	mg/L	MIC	CLSI	Laboratory Method	Acinetobacter baumannii	Acinetobacter
287	imipenem	287.7775	Pseudomonas aeruginosa strain MRSN7014	imipenem	Resistant	>8	8	mg/L	MIC	CLSI	Laboratory Method	Pseudomonas aeruginosa	Pseudomonas
470	imipenem	470.7517	Acinetobacter baumannii strain MRSN1308	imipenem	Susceptible	1	1	mg/L	MIC	CLSI	Laboratory Method	Acinetobacter baumannii	Acinetobacter
470	imipenem	470.7660	Acinetobacter baumannii strain MRSN7184	imipenem	Susceptible	1	1	mg/L	MIC	CLSI	Laboratory Method	Acinetobacter baumannii	Acinetobacter
573	imipenem	573.13368	Klebsiella pneumoniae KPN1427ec	imipenem	Susceptible	<=1	1	mg/L	MIC	CLSI	Laboratory Method	Klebsiella pneumoniae	Klebsiella
573	imipenem	573.13771	Klebsiella pneumoniae KPN1917ec	imipenem	Resistant	8	8	mg/L	MIC	CLSI	Laboratory Method	Klebsiella pneumoniae	Klebsiella
573	imipenem	573.24325	Klebsiella pneumoniae strain MRSN20097	imipenem	Resistant	16	16	mg/L	MIC	CLSI	Laboratory Method	Klebsiella pneumoniae	Klebsiella
470	imipenem	470.7370	Acinetobacter baumannii strain BL21	imipenem	Resistant	64	64	mg/L	MIC	CLSI	Laboratory Method	Acinetobacter baumannii	Acinetobacter
287	imipenem	287.7845	Pseudomonas aeruginosa strain MRSN1380	imipenem	Susceptible	==2	2	mg/L	MIC	CLSI	Laboratory Method	Pseudomonas aeruginosa	Pseudomonas
470	imipenem	470.7587	Acinetobacter baumannii strain MRSN7069	imipenem	Susceptible	1	1	mg/L	MIC	CLSI	Laboratory Method	Acinetobacter baumannii	Acinetobacter
470	imipenem	470.7735	Acinetobacter baumannii strain MRSN7294	imipenem	Susceptible	2	2	mg/L	MIC	CLSI	Laboratory Method	Acinetobacter baumannii	Acinetobacter
573	imipenem	573.14423	Klebsiella pneumoniae KPN824ec	imipenem	Susceptible	<=1	1	mg/L	MIC	CLSI	Laboratory Method	Klebsiella pneumoniae	Klebsiella
573	imipenem	573.13930	Klebsiella pneumoniae KPN2113ec	imipenem	Resistant	8	8	mg/L	MIC	CLSI	Laboratory Method	Klebsiella pneumoniae	Klebsiella
573	imipenem	573.13317	Klebsiella pneumoniae KPN1358ec	imipenem	Susceptible	<=1	1	mg/L	MIC	CLSI	Laboratory Method	Klebsiella pneumoniae	Klebsiella
573	imipenem	573.13985	Klebsiella pneumoniae KPN244ec	imipenem	Susceptible	<=1	1	mg/L	MIC	CLSI	Laboratory Method	Klebsiella pneumoniae	Klebsiella
470	imipenem	470.7464	Acinetobacter baumannii strain MRSN11747	imipenem	Resistant	8	8	mg/L	MIC	CLSI	Laboratory Method	Acinetobacter baumannii	Acinetobacter
470	imipenem	470.7858	Acinetobacter baumannii strain MRSN7463	imipenem	Susceptible	1	1	mg/L	MIC	CLSI	Laboratory Method	Acinetobacter baumannii	Acinetobacter
470	imipenem	470.7994	Acinetobacter baumannii strain MRSN7683	imipenem	Susceptible	2	2	mg/L	MIC	CLSI	Laboratory Method	Acinetobacter baumannii	Acinetobacter
470	imipenem	470.7477	Acinetobacter baumannii strain MRSN11764	imipenem	Susceptible	1	1	mg/L	MIC	CLSI	Laboratory Method	Acinetobacter baumannii	Acinetobacter
287	imipenem	287.7814	Pseudomonas aeruginosa strain MRSN1906	imipenem	Susceptible	==2	2	mg/L	MIC	CLSI	Laboratory Method	Pseudomonas aeruginosa	Pseudomonas
470	imipenem	470.8040	Acinetobacter baumannii strain MRSN7769	imipenem	Susceptible	2	2	mg/L	MIC	CLSI	Laboratory Method	Acinetobacter baumannii	Acinetobacter
573	imipenem	573.14428	Klebsiella pneumoniae KPN831ec	imipenem	Resistant	8	8	mg/L	MIC	CLSI	Laboratory Method	Klebsiella pneumoniae	Klebsiella
573	imipenem	573.14068	Klebsiella pneumoniae KPN337ec	imipenem	Susceptible	<=1	1	mg/L	MIC	CLSI	Laboratory Method	Klebsiella pneumoniae	Klebsiella
573	imipenem	573.13599	Klebsiella pneumoniae KPN1696ec	imipenem	Susceptible	<=1	1	mg/L	MIC	CLSI	Laboratory Method	Klebsiella pneumoniae	Klebsiella
573	imipenem	573.14150	Klebsiella pneumoniae KPN431ec	imipenem	Susceptible	<=1	1	mg/L	MIC	CLSI	Laboratory Method	Klebsiella pneumoniae	Klebsiella
470	imipenem	470.7406	Acinetobacter baumannii strain FDA-CDC-AR_0306	imipenem	Resistant	64	64	mg/L	MIC	CLSI	Laboratory Method	Acinetobacter baumannii	Acinetobacter
470	imipenem	470.7765	Acinetobacter baumannii strain MRSN7338	imipenem	Susceptible	1	1	mg/L	MIC	CLSI	Laboratory Method	Acinetobacter baumannii	Acinetobacter
573	imipenem	573.13934	Klebsiella pneumoniae KPN2118ec	imipenem	Susceptible	<=1	1	mg/L	MIC	CLSI	Laboratory Method	Klebsiella pneumoniae	Klebsiella
562	imipenem	562.17621	Escherichia coli strain AR_0150	imipenem	Resistant	==16	16	mg/L	MIC	CLSI	Laboratory Method	Escherichia coli	Escherichia
573	imipenem	573.13056	Klebsiella pneumoniae KPN1033ec	imipenem	Susceptible	<=1	1	mg/L	MIC	CLSI	Laboratory Method	Klebsiella pneumoniae	Klebsiella
562	imipenem	562.29006	Escherichia coli strain AR436	imipenem	Susceptible	<=0.5	0.5	mg/L	MIC	CLSI	Laboratory Method	Escherichia coli	Escherichia
573	imipenem	573.14452	Klebsiella pneumoniae KPN867ec	imipenem	Resistant	>8	8	mg/L	MIC	CLSI	Laboratory Method	Klebsiella pneumoniae	Klebsiella
470	imipenem	470.7699	Acinetobacter baumannii strain MRSN7247	imipenem	Susceptible	2	2	mg/L	MIC	CLSI	Laboratory Method	Acinetobacter baumannii	Acinetobacter
287	imipenem	287.6327	Pseudomonas aeruginosa strain AR_0457	imipenem	Resistant	>64	64	mg/L	MIC	CLSI	Laboratory Method	Pseudomonas aeruginosa	Pseudomonas
470	imipenem	470.7506	Acinetobacter baumannii strain MRSN11812	imipenem	Susceptible	1	1	mg/L	MIC	CLSI	Laboratory Method	Acinetobacter baumannii	Acinetobacter
562	imipenem	562.17721	Escherichia coli strain AR_0137	imipenem	Resistant	==16	16	mg/L	MIC	CLSI	Laboratory Method	Escherichia coli	Escherichia
573	imipenem	573.17927	Klebsiella pneumoniae strain AR_0080	imipenem	Resistant	==4	4	mg/L	MIC	CLSI	Laboratory Method	Klebsiella pneumoniae	Klebsiella
573	imipenem	573.13168	Klebsiella pneumoniae KPN1174ec	imipenem	Susceptible	<=1	1	mg/L	MIC	CLSI	Laboratory Method	Klebsiella pneumoniae	Klebsiella
573	imipenem	573.14210	Klebsiella pneumoniae KPN524ec	imipenem	Resistant	8	8	mg/L	MIC	CLSI	Laboratory Method	Klebsiella pneumoniae	Klebsiella
573	imipenem	573.13115	Klebsiella pneumoniae KPN1111ec	imipenem	Susceptible	<=1	1	mg/L	MIC	CLSI	Laboratory Method	Klebsiella pneumoniae	Klebsiella
573	imipenem	573.13315	Klebsiella pneumoniae KPN1356ec	imipenem	Susceptible	<=1	1	mg/L	MIC	CLSI	Laboratory Method	Klebsiella pneumoniae	Klebsiella
573	imipenem	573.13487	Klebsiella pneumoniae KPN1559ec	imipenem	Susceptible	<=1	1	mg/L	MIC	CLSI	Laboratory Method	Klebsiella pneumoniae	Klebsiella
470	imipenem	470.7968	Acinetobacter baumannii strain MRSN7644	imipenem	Susceptible	1	1	mg/L	MIC	CLSI	Laboratory Method	Acinetobacter baumannii	Acinetobacter
573	imipenem	573.13216	Klebsiella pneumoniae KPN1233ec	imipenem	Susceptible	<=1	1	mg/L	MIC	CLSI	Laboratory Method	Klebsiella pneumoniae	Klebsiella
287	imipenem	287.6326	Pseudomonas aeruginosa strain AR_0459	imipenem	Resistant	==32	32	mg/L	MIC	CLSI	Laboratory Method	Pseudomonas aeruginosa	Pseudomonas
562	imipenem	562.16327	Escherichia coli strain AR_0104	imipenem	Resistant	==4	4	mg/L	MIC	CLSI	Laboratory Method	Escherichia coli	Escherichia
470	imipenem	470.7433	Acinetobacter baumannii strain MRSN11698	imipenem	Susceptible	1	1	mg/L	MIC	CLSI	Laboratory Method	Acinetobacter baumannii	Acinetobacter
573	imipenem	573.13671	Klebsiella pneumoniae KPN1777ec	imipenem	Susceptible	<=1	1	mg/L	MIC	CLSI	Laboratory Method	Klebsiella pneumoniae	Klebsiella
573	imipenem	573.13955	Klebsiella pneumoniae KPN2166ec	imipenem	Resistant	>8	8	mg/L	MIC	CLSI	Laboratory Method	Klebsiella pneumoniae	Klebsiella
470	imipenem	470.7812	Acinetobacter baumannii strain MRSN7393	imipenem	Susceptible	2	2	mg/L	MIC	CLSI	Laboratory Method	Acinetobacter baumannii	Acinetobacter
573	imipenem	573.20063	Klebsiella pneumoniae strain AR_0097	imipenem	Resistant	==64	64	mg/L	MIC	CLSI	Laboratory Method	Klebsiella pneumoniae	Klebsiella
573	imipenem	573.13144	Klebsiella pneumoniae KPN1146ec	imipenem	Susceptible	<=1	1	mg/L	MIC	CLSI	Laboratory Method	Klebsiella pneumoniae	Klebsiella
470	imipenem	470.7486	Acinetobacter baumannii strain MRSN11776	imipenem	Susceptible	4	4	mg/L	MIC	CLSI	Laboratory Method	Acinetobacter baumannii	Acinetobacter
573	imipenem	573.13669	Klebsiella pneumoniae KPN1775ec	imipenem	Susceptible	<=1	1	mg/L	MIC	CLSI	Laboratory Method	Klebsiella pneumoniae	Klebsiella
470	imipenem	470.7937	Acinetobacter baumannii strain MRSN7585	imipenem	Susceptible	1	1	mg/L	MIC	CLSI	Laboratory Method	Acinetobacter baumannii	Acinetobacter
287	imipenem	287.7817	Pseudomonas aeruginosa strain MRSN1902	imipenem	Resistant	>8	8	mg/L	MIC	CLSI	Laboratory Method	Pseudomonas aeruginosa	Pseudomonas
470	imipenem	470.8085	Acinetobacter baumannii strain MRSN8901	imipenem	Susceptible	2	2	mg/L	MIC	CLSI	Laboratory Method	Acinetobacter baumannii	Acinetobacter
573	imipenem	573.13099	Klebsiella pneumoniae KPN1093ec	imipenem	Susceptible	<=1	1	mg/L	MIC	CLSI	Laboratory Method	Klebsiella pneumoniae	Klebsiella
573	imipenem	573.13031	Klebsiella pneumoniae KPN1000ec	imipenem	Susceptible	<=1	1	mg/L	MIC	CLSI	Laboratory Method	Klebsiella pneumoniae	Klebsiella
573	imipenem	573.13064	Klebsiella pneumoniae KPN1042ec	imipenem	Susceptible	<=1	1	mg/L	MIC	CLSI	Laboratory Method	Klebsiella pneumoniae	Klebsiella
470	imipenem	470.7764	Acinetobacter baumannii strain MRSN7336	imipenem	Susceptible	2	2	mg/L	MIC	CLSI	Laboratory Method	Acinetobacter baumannii	Acinetobacter
470	imipenem	470.8017	Acinetobacter baumannii strain MRSN7718	imipenem	Resistant	8	8	mg/L	MIC	CLSI	Laboratory Method	Acinetobacter baumannii	Acinetobacter
573	imipenem	573.14334	Klebsiella pneumoniae KPN707ec	imipenem	Susceptible	<=1	1	mg/L	MIC	CLSI	Laboratory Method	Klebsiella pneumoniae	Klebsiella
573	imipenem	573.14238	Klebsiella pneumoniae KPN561ec	imipenem	Resistant	>8	8	mg/L	MIC	CLSI	Laboratory Method	Klebsiella pneumoniae	Klebsiella
573	imipenem	573.18680	Klebsiella pneumoniae strain AR_362	imipenem	Resistant	==16	16	mg/L	MIC	CLSI	Laboratory Method	Klebsiella pneumoniae	Klebsiella
573	imipenem	573.7023	Klebsiella pneumoniae strain AR_0043	imipenem	Susceptible	<=0.5	0.5	mg/L	MIC	CLSI	Laboratory Method	Klebsiella pneumoniae	Klebsiella
573	imipenem	573.14002	Klebsiella pneumoniae KPN263ec	imipenem	Susceptible	<=1	1	mg/L	MIC	CLSI	Laboratory Method	Klebsiella pneumoniae	Klebsiella
573	imipenem	573.14464	Klebsiella pneumoniae KPN882ec	imipenem	Susceptible	<=1	1	mg/L	MIC	CLSI	Laboratory Method	Klebsiella pneumoniae	Klebsiella
470	imipenem	470.9030	Acinetobacter baumannii strain MRSN7213	imipenem	Susceptible	<=2	2	mg/L	MIC	CLSI		Acinetobacter baumannii	Acinetobacter
470	imipenem	470.7596	Acinetobacter baumannii strain MRSN7087	imipenem	Susceptible	1	1	mg/L	MIC	CLSI	Laboratory Method	Acinetobacter baumannii	Acinetobacter
573	imipenem	573.14513	Klebsiella pneumoniae KPN945ec	imipenem	Resistant	>8	8	mg/L	MIC	CLSI	Laboratory Method	Klebsiella pneumoniae	Klebsiella
470	imipenem	470.1552	Acinetobacter baumannii strain MRSN16898	imipenem	Susceptible	==1	1	mg/L	MIC	CLSI	Laboratory Method	Acinetobacter baumannii	Acinetobacter
573	imipenem	573.13700	Klebsiella pneumoniae KPN1836ec	imipenem	Susceptible	<=1	1	mg/L	MIC	CLSI	Laboratory Method	Klebsiella pneumoniae	Klebsiella
287	imipenem	287.5751	Pseudomonas aeruginosa strain AR441	imipenem	Resistant	>64	64	mg/L	MIC	CLSI	Laboratory Method	Pseudomonas aeruginosa	Pseudomonas
562	imipenem	562.33280	Escherichia coli strain AR_0450	imipenem	Resistant	==32	32	mg/L	MIC	CLSI	Laboratory Method	Escherichia coli	Escherichia
573	imipenem	573.13687	Klebsiella pneumoniae KPN1819ec	imipenem	Susceptible	<=1	1	mg/L	MIC	CLSI	Laboratory Method	Klebsiella pneumoniae	Klebsiella
573	imipenem	573.14232	Klebsiella pneumoniae KPN554ec	imipenem	Susceptible	<=1	1	mg/L	MIC	CLSI	Laboratory Method	Klebsiella pneumoniae	Klebsiella
470	imipenem	470.7785	Acinetobacter baumannii strain MRSN7362	imipenem	Susceptible	2	2	mg/L	MIC	CLSI	Laboratory Method	Acinetobacter baumannii	Acinetobacter
573	imipenem	573.13043	Klebsiella pneumoniae KPN1017ec	imipenem	Susceptible	<=1	1	mg/L	MIC	CLSI	Laboratory Method	Klebsiella pneumoniae	Klebsiella
573	imipenem	573.13758	Klebsiella pneumoniae KPN1898ec	imipenem	Susceptible	<=1	1	mg/L	MIC	CLSI	Laboratory Method	Klebsiella pneumoniae	Klebsiella
470	imipenem	470.8064	Acinetobacter baumannii strain MRSN7821	imipenem	Susceptible	1	1	mg/L	MIC	CLSI	Laboratory Method	Acinetobacter baumannii	Acinetobacter
470	imipenem	470.7364	Acinetobacter baumannii strain BL15	imipenem	Resistant	64	64	mg/L	MIC	CLSI	Laboratory Method	Acinetobacter baumannii	Acinetobacter
470	imipenem	470.7549	Acinetobacter baumannii strain MRSN15079	imipenem	Susceptible	2	2	mg/L	MIC	CLSI	Laboratory Method	Acinetobacter baumannii	Acinetobacter
470	imipenem	470.7495	Acinetobacter baumannii strain MRSN11792	imipenem	Susceptible	4	4	mg/L	MIC	CLSI	Laboratory Method	Acinetobacter baumannii	Acinetobacter
470	imipenem	470.7973	Acinetobacter baumannii strain MRSN7653	imipenem	Susceptible	4	4	mg/L	MIC	CLSI	Laboratory Method	Acinetobacter baumannii	Acinetobacter
573	imipenem	573.24449	Klebsiella pneumoniae strain MUGSI_91	imipenem	Resistant	16	16	mg/L	MIC	CLSI	Laboratory Method	Klebsiella pneumoniae	Klebsiella
470	imipenem	470.7996	Acinetobacter baumannii strain MRSN7686	imipenem	Susceptible	2	2	mg/L	MIC	CLSI	Laboratory Method	Acinetobacter baumannii	Acinetobacter
573	imipenem	573.14358	Klebsiella pneumoniae KPN735ec	imipenem	Susceptible	<=1	1	mg/L	MIC	CLSI	Laboratory Method	Klebsiella pneumoniae	Klebsiella
573	imipenem	573.13972	Klebsiella pneumoniae KPN226ec	imipenem	Susceptible	<=1	1	mg/L	MIC	CLSI	Laboratory Method	Klebsiella pneumoniae	Klebsiella
573	imipenem	573.13899	Klebsiella pneumoniae KPN2077ec	imipenem	Susceptible	<=1	1	mg/L	MIC	CLSI	Laboratory Method	Klebsiella pneumoniae	Klebsiella
470	imipenem	470.7444	Acinetobacter baumannii strain MRSN11714	imipenem	Susceptible	1	1	mg/L	MIC	CLSI	Laboratory Method	Acinetobacter baumannii	Acinetobacter
287	imipenem	287.5688	Pseudomonas aeruginosa strain AR_0230	imipenem	Resistant	>64	64	mg/L	MIC	CLSI	Laboratory Method	Pseudomonas aeruginosa	Pseudomonas
573	imipenem	573.14249	Klebsiella pneumoniae KPN575ec	imipenem	Susceptible	<=1	1	mg/L	MIC	CLSI	Laboratory Method	Klebsiella pneumoniae	Klebsiella
573	imipenem	573.13316	Klebsiella pneumoniae KPN1357ec	imipenem	Susceptible	<=1	1	mg/L	MIC	CLSI	Laboratory Method	Klebsiella pneumoniae	Klebsiella
470	imipenem	470.7923	Acinetobacter baumannii strain MRSN7565	imipenem	Susceptible	1	1	mg/L	MIC	CLSI	Laboratory Method	Acinetobacter baumannii	Acinetobacter
470	imipenem	470.7647	Acinetobacter baumannii strain MRSN7164	imipenem	Susceptible	2	2	mg/L	MIC	CLSI	Laboratory Method	Acinetobacter baumannii	Acinetobacter
470	imipenem	470.7543	Acinetobacter baumannii strain MRSN15071	imipenem	Susceptible	1	1	mg/L	MIC	CLSI	Laboratory Method	Acinetobacter baumannii	Acinetobacter
573	imipenem	573.13244	Klebsiella pneumoniae KPN1265ec	imipenem	Susceptible	<=1	1	mg/L	MIC	CLSI	Laboratory Method	Klebsiella pneumoniae	Klebsiella
573	imipenem	573.14487	Klebsiella pneumoniae KPN913ec	imipenem	Susceptible	<=1	1	mg/L	MIC	CLSI	Laboratory Method	Klebsiella pneumoniae	Klebsiella
470	imipenem	470.9022	Acinetobacter baumannii strain MRSN31461	imipenem	Susceptible	<=2	2	mg/L	MIC	CLSI		Acinetobacter baumannii	Acinetobacter
470	imipenem	470.7589	Acinetobacter baumannii strain MRSN7072	imipenem	Susceptible	1	1	mg/L	MIC	CLSI	Laboratory Method	Acinetobacter baumannii	Acinetobacter
573	imipenem	573.14051	Klebsiella pneumoniae KPN317ec	imipenem	Susceptible	<=1	1	mg/L	MIC	CLSI	Laboratory Method	Klebsiella pneumoniae	Klebsiella
562	imipenem	562.28805	Escherichia coli strain AR434	imipenem	Susceptible	<=0.5	0.5	mg/L	MIC	CLSI	Laboratory Method	Escherichia coli	Escherichia
573	imipenem	573.13495	Klebsiella pneumoniae KPN1567ec	imipenem	Susceptible	<=1	1	mg/L	MIC	CLSI	Laboratory Method	Klebsiella pneumoniae	Klebsiella
573	imipenem	573.14147	Klebsiella pneumoniae KPN427ec	imipenem	Susceptible	<=1	1	mg/L	MIC	CLSI	Laboratory Method	Klebsiella pneumoniae	Klebsiella
470	imipenem	470.7983	Acinetobacter baumannii strain MRSN7669	imipenem	Susceptible	1	1	mg/L	MIC	CLSI	Laboratory Method	Acinetobacter baumannii	Acinetobacter
573	imipenem	573.15108	Klebsiella pneumoniae strain AR_0143	imipenem	Resistant	==32	32	mg/L	MIC	CLSI	Laboratory Method	Klebsiella pneumoniae	Klebsiella
573	imipenem	573.14207	Klebsiella pneumoniae KPN521ec	imipenem	Susceptible	<=1	1	mg/L	MIC	CLSI	Laboratory Method	Klebsiella pneumoniae	Klebsiella
470	imipenem	470.8041	Acinetobacter baumannii strain MRSN7776	imipenem	Resistant	8	8	mg/L	MIC	CLSI	Laboratory Method	Acinetobacter baumannii	Acinetobacter
573	imipenem	573.13730	Klebsiella pneumoniae KPN1867ec	imipenem	Susceptible	<=1	1	mg/L	MIC	CLSI	Laboratory Method	Klebsiella pneumoniae	Klebsiella
470	imipenem	470.7780	Acinetobacter baumannii strain MRSN7356	imipenem	Susceptible	2	2	mg/L	MIC	CLSI	Laboratory Method	Acinetobacter baumannii	Acinetobacter
573	imipenem	573.13848	Klebsiella pneumoniae KPN2019ec	imipenem	Susceptible	<=1	1	mg/L	MIC	CLSI	Laboratory Method	Klebsiella pneumoniae	Klebsiella
470	imipenem	470.7950	Acinetobacter baumannii strain MRSN7607	imipenem	Susceptible	1	1	mg/L	MIC	CLSI	Laboratory Method	Acinetobacter baumannii	Acinetobacter
470	imipenem	470.7819	Acinetobacter baumannii strain MRSN7404	imipenem	Susceptible	1	1	mg/L	MIC	CLSI	Laboratory Method	Acinetobacter baumannii	Acinetobacter
470	imipenem	470.7891	Acinetobacter baumannii strain MRSN7508	imipenem	Susceptible	1	1	mg/L	MIC	CLSI	Laboratory Method	Acinetobacter baumannii	Acinetobacter
573	imipenem	573.13702	Klebsiella pneumoniae KPN183ec	imipenem	Susceptible	<=1	1	mg/L	MIC	CLSI	Laboratory Method	Klebsiella pneumoniae	Klebsiella
470	imipenem	470.7773	Acinetobacter baumannii strain MRSN7349	imipenem	Susceptible	1	1	mg/L	MIC	CLSI	Laboratory Method	Acinetobacter baumannii	Acinetobacter
573	imipenem	573.7032	Klebsiella pneumoniae strain AR_0041	imipenem	Resistant	==8	8	mg/L	MIC	CLSI	Laboratory Method	Klebsiella pneumoniae	Klebsiella
470	imipenem	470.7770	Acinetobacter baumannii strain MRSN7346	imipenem	Susceptible	1	1	mg/L	MIC	CLSI	Laboratory Method	Acinetobacter baumannii	Acinetobacter
573	imipenem	573.14278	Klebsiella pneumoniae KPN611ec	imipenem	Susceptible	<=1	1	mg/L	MIC	CLSI	Laboratory Method	Klebsiella pneumoniae	Klebsiella
470	imipenem	470.7373	Acinetobacter baumannii strain BL24	imipenem	Resistant	64	64	mg/L	MIC	CLSI	Laboratory Method	Acinetobacter baumannii	Acinetobacter
470	imipenem	470.9065	Acinetobacter baumannii strain MRSN31947	imipenem	Susceptible	<=2	2	mg/L	MIC	CLSI		Acinetobacter baumannii	Acinetobacter
573	imipenem	573.13526	Klebsiella pneumoniae KPN1605ec	imipenem	Resistant	>8	8	mg/L	MIC	CLSI	Laboratory Method	Klebsiella pneumoniae	Klebsiella
573	imipenem	573.14380	Klebsiella pneumoniae KPN763ec	imipenem	Susceptible	<=1	1	mg/L	MIC	CLSI	Laboratory Method	Klebsiella pneumoniae	Klebsiella
470	imipenem	470.7531	Acinetobacter baumannii strain MRSN15043	imipenem	Susceptible	1	1	mg/L	MIC	CLSI	Laboratory Method	Acinetobacter baumannii	Acinetobacter
573	imipenem	573.14502	Klebsiella pneumoniae KPN930ec	imipenem	Resistant	>8	8	mg/L	MIC	CLSI	Laboratory Method	Klebsiella pneumoniae	Klebsiella
573	imipenem	573.13576	Klebsiella pneumoniae KPN166ec	imipenem	Susceptible	<=1	1	mg/L	MIC	CLSI	Laboratory Method	Klebsiella pneumoniae	Klebsiella
470	imipenem	470.7564	Acinetobacter baumannii strain MRSN1971	imipenem	Susceptible	1	1	mg/L	MIC	CLSI	Laboratory Method	Acinetobacter baumannii	Acinetobacter
573	imipenem	573.13167	Klebsiella pneumoniae KPN1172ec	imipenem	Resistant	>8	8	mg/L	MIC	CLSI	Laboratory Method	Klebsiella pneumoniae	Klebsiella
573	imipenem	573.12772	Klebsiella pneumoniae strain AR_0113	imipenem	Resistant	>64	64	mg/L	MIC	CLSI	Laboratory Method	Klebsiella pneumoniae	Klebsiella
573	imipenem	573.14258	Klebsiella pneumoniae KPN584ec	imipenem	Susceptible	<=1	1	mg/L	MIC	CLSI	Laboratory Method	Klebsiella pneumoniae	Klebsiella
470	imipenem	470.7533	Acinetobacter baumannii strain MRSN15045	imipenem	Susceptible	2	2	mg/L	MIC	CLSI	Laboratory Method	Acinetobacter baumannii	Acinetobacter
573	imipenem	573.13762	Klebsiella pneumoniae KPN1903ec	imipenem	Susceptible	<=1	1	mg/L	MIC	CLSI	Laboratory Method	Klebsiella pneumoniae	Klebsiella
470	imipenem	470.7427	Acinetobacter baumannii strain MRSN11683	imipenem	Susceptible	1	1	mg/L	MIC	CLSI	Laboratory Method	Acinetobacter baumannii	Acinetobacter
573	imipenem	573.14408	Klebsiella pneumoniae KPN802ec	imipenem	Susceptible	<=1	1	mg/L	MIC	CLSI	Laboratory Method	Klebsiella pneumoniae	Klebsiella
470	imipenem	470.7652	Acinetobacter baumannii strain MRSN7169	imipenem	Susceptible	2	2	mg/L	MIC	CLSI	Laboratory Method	Acinetobacter baumannii	Acinetobacter
573	imipenem	573.14285	Klebsiella pneumoniae KPN618ec	imipenem	Susceptible	<=1	1	mg/L	MIC	CLSI	Laboratory Method	Klebsiella pneumoniae	Klebsiella
573	imipenem	573.13195	Klebsiella pneumoniae KPN1204ec	imipenem	Resistant	>8	8	mg/L	MIC	CLSI	Laboratory Method	Klebsiella pneumoniae	Klebsiella
573	imipenem	573.14044	Klebsiella pneumoniae KPN309ec	imipenem	Susceptible	<=1	1	mg/L	MIC	CLSI	Laboratory Method	Klebsiella pneumoniae	Klebsiella
573	imipenem	573.13637	Klebsiella pneumoniae KPN1738ec	imipenem	Susceptible	<=1	1	mg/L	MIC	CLSI	Laboratory Method	Klebsiella pneumoniae	Klebsiella
573	imipenem	573.13476	Klebsiella pneumoniae KPN1547ec	imipenem	Susceptible	<=1	1	mg/L	MIC	CLSI	Laboratory Method	Klebsiella pneumoniae	Klebsiella
573	imipenem	573.13301	Klebsiella pneumoniae KPN1340ec	imipenem	Susceptible	<=1	1	mg/L	MIC	CLSI	Laboratory Method	Klebsiella pneumoniae	Klebsiella
470	imipenem	470.7688	Acinetobacter baumannii strain MRSN7232	imipenem	Resistant	8	8	mg/L	MIC	CLSI	Laboratory Method	Acinetobacter baumannii	Acinetobacter
470	imipenem	470.7939	Acinetobacter baumannii strain MRSN7588	imipenem	Susceptible	1	1	mg/L	MIC	CLSI	Laboratory Method	Acinetobacter baumannii	Acinetobacter
470	imipenem	470.8026	Acinetobacter baumannii strain MRSN7735	imipenem	Susceptible	2	2	mg/L	MIC	CLSI	Laboratory Method	Acinetobacter baumannii	Acinetobacter
573	imipenem	573.13169	Klebsiella pneumoniae KPN1176ec	imipenem	Resistant	>8	8	mg/L	MIC	CLSI	Laboratory Method	Klebsiella pneumoniae	Klebsiella
573	imipenem	573.14056	Klebsiella pneumoniae KPN322ec	imipenem	Resistant	>8	8	mg/L	MIC	CLSI	Laboratory Method	Klebsiella pneumoniae	Klebsiella
573	imipenem	573.14305	Klebsiella pneumoniae KPN674ec	imipenem	Susceptible	<=1	1	mg/L	MIC	CLSI	Laboratory Method	Klebsiella pneumoniae	Klebsiella
470	imipenem	470.9061	Acinetobacter baumannii strain MRSN351524	imipenem	Susceptible	<=2	2	mg/L	MIC	CLSI		Acinetobacter baumannii	Acinetobacter
573	imipenem	573.13124	Klebsiella pneumoniae KPN1122ec	imipenem	Susceptible	<=1	1	mg/L	MIC	CLSI	Laboratory Method	Klebsiella pneumoniae	Klebsiella
470	imipenem	470.9112	Acinetobacter baumannii strain MRSN11816	imipenem	Susceptible	<=2	2	mg/L	MIC	CLSI		Acinetobacter baumannii	Acinetobacter
470	imipenem	470.7492	Acinetobacter baumannii strain MRSN11784	imipenem	Susceptible	4	4	mg/L	MIC	CLSI	Laboratory Method	Acinetobacter baumannii	Acinetobacter
470	imipenem	470.8068	Acinetobacter baumannii strain MRSN7829	imipenem	Susceptible	1	1	mg/L	MIC	CLSI	Laboratory Method	Acinetobacter baumannii	Acinetobacter
573	imipenem	573.13589	Klebsiella pneumoniae KPN1686ec	imipenem	Susceptible	<=1	1	mg/L	MIC	CLSI	Laboratory Method	Klebsiella pneumoniae	Klebsiella
573	imipenem	573.13537	Klebsiella pneumoniae KPN1618ec	imipenem	Susceptible	<=1	1	mg/L	MIC	CLSI	Laboratory Method	Klebsiella pneumoniae	Klebsiella
470	imipenem	470.8010	Acinetobacter baumannii strain MRSN7710	imipenem	Susceptible	1	1	mg/L	MIC	CLSI	Laboratory Method	Acinetobacter baumannii	Acinetobacter
573	imipenem	573.14063	Klebsiella pneumoniae KPN331ec	imipenem	Susceptible	<=1	1	mg/L	MIC	CLSI	Laboratory Method	Klebsiella pneumoniae	Klebsiella
470	imipenem	470.7613	Acinetobacter baumannii strain MRSN7124	imipenem	Susceptible	1	1	mg/L	MIC	CLSI	Laboratory Method	Acinetobacter baumannii	Acinetobacter
573	imipenem	573.13813	Klebsiella pneumoniae KPN197ec	imipenem	Susceptible	<=1	1	mg/L	MIC	CLSI	Laboratory Method	Klebsiella pneumoniae	Klebsiella
470	imipenem	470.7572	Acinetobacter baumannii strain MRSN2021	imipenem	Susceptible	1	1	mg/L	MIC	CLSI	Laboratory Method	Acinetobacter baumannii	Acinetobacter
573	imipenem	573.14335	Klebsiella pneumoniae KPN708ec	imipenem	Susceptible	<=1	1	mg/L	MIC	CLSI	Laboratory Method	Klebsiella pneumoniae	Klebsiella
470	imipenem	470.7420	Acinetobacter baumannii strain MRSN11660	imipenem	Susceptible	1	1	mg/L	MIC	CLSI	Laboratory Method	Acinetobacter baumannii	Acinetobacter
573	imipenem	573.18093	Klebsiella pneumoniae strain AR_0153	imipenem	Resistant	==64	64	mg/L	MIC	CLSI	Laboratory Method	Klebsiella pneumoniae	Klebsiella
573	imipenem	573.14520	Klebsiella pneumoniae KPN953ec	imipenem	Resistant	>8	8	mg/L	MIC	CLSI	Laboratory Method	Klebsiella pneumoniae	Klebsiella
470	imipenem	470.7431	Acinetobacter baumannii strain MRSN11690	imipenem	Susceptible	1	1	mg/L	MIC	CLSI	Laboratory Method	Acinetobacter baumannii	Acinetobacter
470	imipenem	470.7463	Acinetobacter baumannii strain MRSN11746	imipenem	Resistant	8	8	mg/L	MIC	CLSI	Laboratory Method	Acinetobacter baumannii	Acinetobacter
573	imipenem	573.13775	Klebsiella pneumoniae KPN1921ec	imipenem	Susceptible	<=1	1	mg/L	MIC	CLSI	Laboratory Method	Klebsiella pneumoniae	Klebsiella
573	imipenem	573.14212	Klebsiella pneumoniae KPN526ec	imipenem	Susceptible	<=1	1	mg/L	MIC	CLSI	Laboratory Method	Klebsiella pneumoniae	Klebsiella
573	imipenem	573.7025	Klebsiella pneumoniae strain AR_0010	imipenem	Resistant	==4	4	mg/L	MIC	CLSI	Laboratory Method	Klebsiella pneumoniae	Klebsiella
573	imipenem	573.13674	Klebsiella pneumoniae KPN1781ec	imipenem	Susceptible	<=1	1	mg/L	MIC	CLSI	Laboratory Method	Klebsiella pneumoniae	Klebsiella
470	imipenem	470.7694	Acinetobacter baumannii strain MRSN7239	imipenem	Susceptible	1	1	mg/L	MIC	CLSI	Laboratory Method	Acinetobacter baumannii	Acinetobacter
573	imipenem	573.13442	Klebsiella pneumoniae KPN1508ec	imipenem	Susceptible	<=1	1	mg/L	MIC	CLSI	Laboratory Method	Klebsiella pneumoniae	Klebsiella
573	imipenem	573.13701	Klebsiella pneumoniae KPN1839ec	imipenem	Susceptible	<=1	1	mg/L	MIC	CLSI	Laboratory Method	Klebsiella pneumoniae	Klebsiella
573	imipenem	573.14372	Klebsiella pneumoniae KPN753ec	imipenem	Susceptible	<=1	1	mg/L	MIC	CLSI	Laboratory Method	Klebsiella pneumoniae	Klebsiella
573	imipenem	573.13954	Klebsiella pneumoniae KPN2163ec	imipenem	Resistant	>8	8	mg/L	MIC	CLSI	Laboratory Method	Klebsiella pneumoniae	Klebsiella
573	imipenem	573.13916	Klebsiella pneumoniae KPN2093ec	imipenem	Resistant	>8	8	mg/L	MIC	CLSI	Laboratory Method	Klebsiella pneumoniae	Klebsiella
470	imipenem	470.7606	Acinetobacter baumannii strain MRSN7114	imipenem	Susceptible	1	1	mg/L	MIC	CLSI	Laboratory Method	Acinetobacter baumannii	Acinetobacter
470	imipenem	470.7678	Acinetobacter baumannii strain MRSN7220	imipenem	Susceptible	1	1	mg/L	MIC	CLSI	Laboratory Method	Acinetobacter baumannii	Acinetobacter
573	imipenem	573.13113	Klebsiella pneumoniae KPN1109ec	imipenem	Resistant	8	8	mg/L	MIC	CLSI	Laboratory Method	Klebsiella pneumoniae	Klebsiella
470	imipenem	470.7568	Acinetobacter baumannii strain MRSN1988	imipenem	Susceptible	1	1	mg/L	MIC	CLSI	Laboratory Method	Acinetobacter baumannii	Acinetobacter
573	imipenem	573.13666	Klebsiella pneumoniae KPN1771ec	imipenem	Resistant	>8	8	mg/L	MIC	CLSI	Laboratory Method	Klebsiella pneumoniae	Klebsiella
470	imipenem	470.7911	Acinetobacter baumannii strain MRSN7545	imipenem	Susceptible	2	2	mg/L	MIC	CLSI	Laboratory Method	Acinetobacter baumannii	Acinetobacter
573	imipenem	573.13992	Klebsiella pneumoniae KPN251ec	imipenem	Susceptible	<=1	1	mg/L	MIC	CLSI	Laboratory Method	Klebsiella pneumoniae	Klebsiella
573	imipenem	573.13269	Klebsiella pneumoniae KPN1302ec	imipenem	Susceptible	<=1	1	mg/L	MIC	CLSI	Laboratory Method	Klebsiella pneumoniae	Klebsiella
470	imipenem	470.7693	Acinetobacter baumannii strain MRSN7238	imipenem	Susceptible	2	2	mg/L	MIC	CLSI	Laboratory Method	Acinetobacter baumannii	Acinetobacter
470	imipenem	470.7866	Acinetobacter baumannii strain MRSN7474	imipenem	Susceptible	1	1	mg/L	MIC	CLSI	Laboratory Method	Acinetobacter baumannii	Acinetobacter
470	imipenem	470.7621	Acinetobacter baumannii strain MRSN7132	imipenem	Susceptible	2	2	mg/L	MIC	CLSI	Laboratory Method	Acinetobacter baumannii	Acinetobacter
573	imipenem	573.13627	Klebsiella pneumoniae KPN1725ec	imipenem	Susceptible	<=1	1	mg/L	MIC	CLSI	Laboratory Method	Klebsiella pneumoniae	Klebsiella
562	imipenem	562.16326	Escherichia coli strain AR_0069	imipenem	Resistant	==8	8	mg/L	MIC	CLSI	Laboratory Method	Escherichia coli	Escherichia
573	imipenem	573.14491	Klebsiella pneumoniae KPN918ec	imipenem	Susceptible	<=1	1	mg/L	MIC	CLSI	Laboratory Method	Klebsiella pneumoniae	Klebsiella
573	imipenem	573.13650	Klebsiella pneumoniae KPN1754ec	imipenem	Susceptible	<=1	1	mg/L	MIC	CLSI	Laboratory Method	Klebsiella pneumoniae	Klebsiella
573	imipenem	573.14108	Klebsiella pneumoniae KPN385ec	imipenem	Susceptible	<=1	1	mg/L	MIC	CLSI	Laboratory Method	Klebsiella pneumoniae	Klebsiella
470	imipenem	470.7388	Acinetobacter baumannii strain FDA-CDC-AR_0288	imipenem	Resistant	32	32	mg/L	MIC	CLSI	Laboratory Method	Acinetobacter baumannii	Acinetobacter
573	imipenem	573.14539	Klebsiella pneumoniae KPN981ec	imipenem	Susceptible	<=1	1	mg/L	MIC	CLSI	Laboratory Method	Klebsiella pneumoniae	Klebsiella
573	imipenem	573.14197	Klebsiella pneumoniae KPN508ec	imipenem	Resistant	>8	8	mg/L	MIC	CLSI	Laboratory Method	Klebsiella pneumoniae	Klebsiella
573	imipenem	573.14538	Klebsiella pneumoniae KPN980ec	imipenem	Susceptible	<=1	1	mg/L	MIC	CLSI	Laboratory Method	Klebsiella pneumoniae	Klebsiella
470	imipenem	470.4702	Acinetobacter baumannii strain AR_0063	imipenem	Resistant	>64	64	mg/L	MIC	CLSI	Laboratory Method	Acinetobacter baumannii	Acinetobacter
573	imipenem	573.14403	Klebsiella pneumoniae KPN796ec	imipenem	Susceptible	<=1	1	mg/L	MIC	CLSI	Laboratory Method	Klebsiella pneumoniae	Klebsiella
573	imipenem	573.13178	Klebsiella pneumoniae KPN1186ec	imipenem	Resistant	>8	8	mg/L	MIC	CLSI	Laboratory Method	Klebsiella pneumoniae	Klebsiella
573	imipenem	573.13929	Klebsiella pneumoniae KPN2111ec	imipenem	Susceptible	<=1	1	mg/L	MIC	CLSI	Laboratory Method	Klebsiella pneumoniae	Klebsiella
470	imipenem	470.7561	Acinetobacter baumannii strain MRSN1738	imipenem	Resistant	8	8	mg/L	MIC	CLSI	Laboratory Method	Acinetobacter baumannii	Acinetobacter
573	imipenem	573.14087	Klebsiella pneumoniae KPN362ec	imipenem	Susceptible	<=1	1	mg/L	MIC	CLSI	Laboratory Method	Klebsiella pneumoniae	Klebsiella
470	imipenem	470.7390	Acinetobacter baumannii strain FDA-CDC-AR_0290	imipenem	Resistant	64	64	mg/L	MIC	CLSI	Laboratory Method	Acinetobacter baumannii	Acinetobacter
470	imipenem	470.7698	Acinetobacter baumannii strain MRSN7245	imipenem	Susceptible	2	2	mg/L	MIC	CLSI	Laboratory Method	Acinetobacter baumannii	Acinetobacter
573	imipenem	573.13321	Klebsiella pneumoniae KPN1363ec	imipenem	Susceptible	<=1	1	mg/L	MIC	CLSI	Laboratory Method	Klebsiella pneumoniae	Klebsiella
573	imipenem	573.13857	Klebsiella pneumoniae KPN202ec	imipenem	Susceptible	<=1	1	mg/L	MIC	CLSI	Laboratory Method	Klebsiella pneumoniae	Klebsiella
573	imipenem	573.14015	Klebsiella pneumoniae KPN277ec	imipenem	Susceptible	<=1	1	mg/L	MIC	CLSI	Laboratory Method	Klebsiella pneumoniae	Klebsiella
470	imipenem	470.7686	Acinetobacter baumannii strain MRSN7229	imipenem	Susceptible	1	1	mg/L	MIC	CLSI	Laboratory Method	Acinetobacter baumannii	Acinetobacter
470	imipenem	470.7943	Acinetobacter baumannii strain MRSN7594	imipenem	Susceptible	1	1	mg/L	MIC	CLSI	Laboratory Method	Acinetobacter baumannii	Acinetobacter
573	imipenem	573.13474	Klebsiella pneumoniae KPN1545ec	imipenem	Susceptible	<=1	1	mg/L	MIC	CLSI	Laboratory Method	Klebsiella pneumoniae	Klebsiella
573	imipenem	573.13038	Klebsiella pneumoniae KPN1011ec	imipenem	Susceptible	<=1	1	mg/L	MIC	CLSI	Laboratory Method	Klebsiella pneumoniae	Klebsiella
470	imipenem	470.7665	Acinetobacter baumannii strain MRSN7202	imipenem	Susceptible	1	1	mg/L	MIC	CLSI	Laboratory Method	Acinetobacter baumannii	Acinetobacter
573	imipenem	573.13794	Klebsiella pneumoniae KPN1947ec	imipenem	Susceptible	<=1	1	mg/L	MIC	CLSI	Laboratory Method	Klebsiella pneumoniae	Klebsiella
470	imipenem	470.5421	Acinetobacter baumannii strain AR_0052	imipenem	Resistant	==16	16	mg/L	MIC	CLSI	Laboratory Method	Acinetobacter baumannii	Acinetobacter
573	imipenem	573.14402	Klebsiella pneumoniae KPN795ec	imipenem	Susceptible	<=1	1	mg/L	MIC	CLSI	Laboratory Method	Klebsiella pneumoniae	Klebsiella
573	imipenem	573.14356	Klebsiella pneumoniae KPN733ec	imipenem	Susceptible	<=1	1	mg/L	MIC	CLSI	Laboratory Method	Klebsiella pneumoniae	Klebsiella
470	imipenem	470.7456	Acinetobacter baumannii strain MRSN11736	imipenem	Susceptible	1	1	mg/L	MIC	CLSI	Laboratory Method	Acinetobacter baumannii	Acinetobacter
573	imipenem	573.13926	Klebsiella pneumoniae KPN2108ec	imipenem	Susceptible	<=1	1	mg/L	MIC	CLSI	Laboratory Method	Klebsiella pneumoniae	Klebsiella
573	imipenem	573.13466	Klebsiella pneumoniae KPN1535ec	imipenem	Susceptible	<=1	1	mg/L	MIC	CLSI	Laboratory Method	Klebsiella pneumoniae	Klebsiella
470	imipenem	470.1549	Acinetobacter baumannii strain MRSN17593	imipenem	Susceptible	==2	2	mg/L	MIC	CLSI	Laboratory Method	Acinetobacter baumannii	Acinetobacter
573	imipenem	573.14419	Klebsiella pneumoniae KPN819ec	imipenem	Resistant	4	4	mg/L	MIC	CLSI	Laboratory Method	Klebsiella pneumoniae	Klebsiella
573	imipenem	573.14401	Klebsiella pneumoniae KPN793ec	imipenem	Resistant	>8	8	mg/L	MIC	CLSI	Laboratory Method	Klebsiella pneumoniae	Klebsiella
573	imipenem	573.13583	Klebsiella pneumoniae KPN1679ec	imipenem	Susceptible	<=1	1	mg/L	MIC	CLSI	Laboratory Method	Klebsiella pneumoniae	Klebsiella
562	imipenem	562.34086	Escherichia coli strain AR_0013	imipenem	Susceptible	<=0.5	0.5	mg/L	MIC	CLSI	Laboratory Method	Escherichia coli	Escherichia
470	imipenem	470.7893	Acinetobacter baumannii strain MRSN7510	imipenem	Susceptible	2	2	mg/L	MIC	CLSI	Laboratory Method	Acinetobacter baumannii	Acinetobacter
573	imipenem	573.13727	Klebsiella pneumoniae KPN1864ec	imipenem	Susceptible	<=1	1	mg/L	MIC	CLSI	Laboratory Method	Klebsiella pneumoniae	Klebsiella
573	imipenem	573.13624	Klebsiella pneumoniae KPN1721ec	imipenem	Susceptible	<=1	1	mg/L	MIC	CLSI	Laboratory Method	Klebsiella pneumoniae	Klebsiella
287	imipenem	287.8549	Pseudomonas aeruginosa strain FDA-CDC-AR_0270	imipenem	Resistant	16	16	mg/L	MIC	CLSI	Laboratory Method	Pseudomonas aeruginosa	Pseudomonas
573	imipenem	573.14302	Klebsiella pneumoniae KPN660ec	imipenem	Susceptible	<=1	1	mg/L	MIC	CLSI	Laboratory Method	Klebsiella pneumoniae	Klebsiella
470	imipenem	470.7736	Acinetobacter baumannii strain MRSN7295	imipenem	Susceptible	1	1	mg/L	MIC	CLSI	Laboratory Method	Acinetobacter baumannii	Acinetobacter
470	imipenem	470.9086	Acinetobacter baumannii strain MRSN29908	imipenem	Resistant	>=8	8	mg/L	MIC	CLSI		Acinetobacter baumannii	Acinetobacter
470	imipenem	470.7476	Acinetobacter baumannii strain MRSN11763	imipenem	Susceptible	2	2	mg/L	MIC	CLSI	Laboratory Method	Acinetobacter baumannii	Acinetobacter
573	imipenem	573.14420	Klebsiella pneumoniae KPN821ec	imipenem	Susceptible	<=1	1	mg/L	MIC	CLSI	Laboratory Method	Klebsiella pneumoniae	Klebsiella
470	imipenem	470.8053	Acinetobacter baumannii strain MRSN7799	imipenem	Susceptible	4	4	mg/L	MIC	CLSI	Laboratory Method	Acinetobacter baumannii	Acinetobacter
470	imipenem	470.7789	Acinetobacter baumannii strain MRSN7366	imipenem	Resistant	8	8	mg/L	MIC	CLSI	Laboratory Method	Acinetobacter baumannii	Acinetobacter
573	imipenem	573.13643	Klebsiella pneumoniae KPN1746ec	imipenem	Susceptible	<=1	1	mg/L	MIC	CLSI	Laboratory Method	Klebsiella pneumoniae	Klebsiella
470	imipenem	470.7691	Acinetobacter baumannii strain MRSN7236	imipenem	Resistant	8	8	mg/L	MIC	CLSI	Laboratory Method	Acinetobacter baumannii	Acinetobacter
470	imipenem	470.7580	Acinetobacter baumannii strain MRSN3360	imipenem	Resistant	8	8	mg/L	MIC	CLSI	Laboratory Method	Acinetobacter baumannii	Acinetobacter
573	imipenem	573.13522	Klebsiella pneumoniae KPN1598ec	imipenem	Resistant	8	8	mg/L	MIC	CLSI	Laboratory Method	Klebsiella pneumoniae	Klebsiella
470	imipenem	470.4701	Acinetobacter baumannii strain AR_0056	imipenem	Resistant	==64	64	mg/L	MIC	CLSI	Laboratory Method	Acinetobacter baumannii	Acinetobacter
573	imipenem	573.14276	Klebsiella pneumoniae KPN609ec	imipenem	Resistant	>8	8	mg/L	MIC	CLSI	Laboratory Method	Klebsiella pneumoniae	Klebsiella
573	imipenem	573.14470	Klebsiella pneumoniae KPN891ec	imipenem	Susceptible	<=1	1	mg/L	MIC	CLSI	Laboratory Method	Klebsiella pneumoniae	Klebsiella
470	imipenem	470.7521	Acinetobacter baumannii strain MRSN1420	imipenem	Susceptible	1	1	mg/L	MIC	CLSI	Laboratory Method	Acinetobacter baumannii	Acinetobacter
470	imipenem	470.7804	Acinetobacter baumannii strain MRSN7385	imipenem	Susceptible	2	2	mg/L	MIC	CLSI	Laboratory Method	Acinetobacter baumannii	Acinetobacter
573	imipenem	573.14374	Klebsiella pneumoniae KPN755ec	imipenem	Resistant	>8	8	mg/L	MIC	CLSI	Laboratory Method	Klebsiella pneumoniae	Klebsiella
470	imipenem	470.7442	Acinetobacter baumannii strain MRSN11712	imipenem	Susceptible	1	1	mg/L	MIC	CLSI	Laboratory Method	Acinetobacter baumannii	Acinetobacter
573	imipenem	573.14544	Klebsiella pneumoniae KPN988ec	imipenem	Susceptible	<=1	1	mg/L	MIC	CLSI	Laboratory Method	Klebsiella pneumoniae	Klebsiella
470	imipenem	470.7360	Acinetobacter baumannii strain BL11	imipenem	Resistant	64	64	mg/L	MIC	CLSI	Laboratory Method	Acinetobacter baumannii	Acinetobacter
287	imipenem	287.7804	Pseudomonas aeruginosa strain MRSN373401	imipenem	Resistant	>8	8	mg/L	MIC	CLSI	Laboratory Method	Pseudomonas aeruginosa	Pseudomonas
573	imipenem	573.13703	Klebsiella pneumoniae KPN1840ec	imipenem	Susceptible	<=1	1	mg/L	MIC	CLSI	Laboratory Method	Klebsiella pneumoniae	Klebsiella
470	imipenem	470.7585	Acinetobacter baumannii strain MRSN4481	imipenem	Resistant	8	8	mg/L	MIC	CLSI	Laboratory Method	Acinetobacter baumannii	Acinetobacter
574	imipenem	574.20	Klebsiella pneumoniae subsp. ozaenae strain AR_0096	imipenem	Resistant	>64	64	mg/L	MIC	CLSI	Laboratory Method	Klebsiella pneumoniae	Klebsiella
573	imipenem	573.13810	Klebsiella pneumoniae KPN1974ec	imipenem	Susceptible	<=1	1	mg/L	MIC	CLSI	Laboratory Method	Klebsiella pneumoniae	Klebsiella
470	imipenem	470.8050	Acinetobacter baumannii strain MRSN7794	imipenem	Susceptible	1	1	mg/L	MIC	CLSI	Laboratory Method	Acinetobacter baumannii	Acinetobacter
470	imipenem	470.7595	Acinetobacter baumannii strain MRSN7086	imipenem	Susceptible	1	1	mg/L	MIC	CLSI	Laboratory Method	Acinetobacter baumannii	Acinetobacter
470	imipenem	470.7674	Acinetobacter baumannii strain MRSN7216	imipenem	Susceptible	1	1	mg/L	MIC	CLSI	Laboratory Method	Acinetobacter baumannii	Acinetobacter
573	imipenem	573.13196	Klebsiella pneumoniae KPN1205ec	imipenem	Susceptible	<=1	1	mg/L	MIC	CLSI	Laboratory Method	Klebsiella pneumoniae	Klebsiella
470	imipenem	470.8029	Acinetobacter baumannii strain MRSN7748	imipenem	Susceptible	2	2	mg/L	MIC	CLSI	Laboratory Method	Acinetobacter baumannii	Acinetobacter
470	imipenem	470.7615	Acinetobacter baumannii strain MRSN7126	imipenem	Susceptible	2	2	mg/L	MIC	CLSI	Laboratory Method	Acinetobacter baumannii	Acinetobacter
562	imipenem	562.12960	Escherichia coli strain AR_0048	imipenem	Resistant	==16	16	mg/L	MIC	CLSI	Laboratory Method	Escherichia coli	Escherichia
573	imipenem	573.13874	Klebsiella pneumoniae KPN2048ec	imipenem	Susceptible	<=1	1	mg/L	MIC	CLSI	Laboratory Method	Klebsiella pneumoniae	Klebsiella
470	imipenem	470.7796	Acinetobacter baumannii strain MRSN7376	imipenem	Susceptible	2	2	mg/L	MIC	CLSI	Laboratory Method	Acinetobacter baumannii	Acinetobacter
287	imipenem	287.2980	Pseudomonas aeruginosa strain AR_0108	imipenem	Resistant	>64	64	mg/L	MIC	CLSI	Laboratory Method	Pseudomonas aeruginosa	Pseudomonas
573	imipenem	573.14131	Klebsiella pneumoniae KPN411ec	imipenem	Susceptible	<=1	1	mg/L	MIC	CLSI	Laboratory Method	Klebsiella pneumoniae	Klebsiella
470	imipenem	470.7457	Acinetobacter baumannii strain MRSN11737	imipenem	Susceptible	1	1	mg/L	MIC	CLSI	Laboratory Method	Acinetobacter baumannii	Acinetobacter
470	imipenem	470.7623	Acinetobacter baumannii strain MRSN7134	imipenem	Susceptible	2	2	mg/L	MIC	CLSI	Laboratory Method	Acinetobacter baumannii	Acinetobacter
573	imipenem	573.13561	Klebsiella pneumoniae KPN1652ec	imipenem	Resistant	>8	8	mg/L	MIC	CLSI	Laboratory Method	Klebsiella pneumoniae	Klebsiella
287	imipenem	287.7784	Pseudomonas aeruginosa strain MRSN552	imipenem	Resistant	>8	8	mg/L	MIC	CLSI	Laboratory Method	Pseudomonas aeruginosa	Pseudomonas
470	imipenem	470.7374	Acinetobacter baumannii strain FDA-CDC-AR_0273	imipenem	Resistant	32	32	mg/L	MIC	CLSI	Laboratory Method	Acinetobacter baumannii	Acinetobacter
470	imipenem	470.8074	Acinetobacter baumannii strain MRSN85	imipenem	Resistant	8	8	mg/L	MIC	CLSI	Laboratory Method	Acinetobacter baumannii	Acinetobacter
470	imipenem	470.7998	Acinetobacter baumannii strain MRSN7690	imipenem	Susceptible	4	4	mg/L	MIC	CLSI	Laboratory Method	Acinetobacter baumannii	Acinetobacter
470	imipenem	470.8022	Acinetobacter baumannii strain MRSN7725	imipenem	Susceptible	1	1	mg/L	MIC	CLSI	Laboratory Method	Acinetobacter baumannii	Acinetobacter
573	imipenem	573.13853	Klebsiella pneumoniae KPN2024ec	imipenem	Susceptible	<=1	1	mg/L	MIC	CLSI	Laboratory Method	Klebsiella pneumoniae	Klebsiella
573	imipenem	573.14026	Klebsiella pneumoniae KPN289ec	imipenem	Susceptible	<=1	1	mg/L	MIC	CLSI	Laboratory Method	Klebsiella pneumoniae	Klebsiella
573	imipenem	573.7027	Klebsiella pneumoniae strain AR_0003	imipenem	Resistant	==8	8	mg/L	MIC	CLSI	Laboratory Method	Klebsiella pneumoniae	Klebsiella
573	imipenem	573.13766	Klebsiella pneumoniae KPN190ec	imipenem	Susceptible	<=1	1	mg/L	MIC	CLSI	Laboratory Method	Klebsiella pneumoniae	Klebsiella
470	imipenem	470.7907	Acinetobacter baumannii strain MRSN7535	imipenem	Susceptible	1	1	mg/L	MIC	CLSI	Laboratory Method	Acinetobacter baumannii	Acinetobacter
470	imipenem	470.7598	Acinetobacter baumannii strain MRSN7091	imipenem	Susceptible	1	1	mg/L	MIC	CLSI	Laboratory Method	Acinetobacter baumannii	Acinetobacter
573	imipenem	573.13713	Klebsiella pneumoniae KPN1850ec	imipenem	Susceptible	<=1	1	mg/L	MIC	CLSI	Laboratory Method	Klebsiella pneumoniae	Klebsiella
573	imipenem	573.13467	Klebsiella pneumoniae KPN1536ec	imipenem	Susceptible	<=1	1	mg/L	MIC	CLSI	Laboratory Method	Klebsiella pneumoniae	Klebsiella
470	imipenem	470.7497	Acinetobacter baumannii strain MRSN11795	imipenem	Susceptible	2	2	mg/L	MIC	CLSI	Laboratory Method	Acinetobacter baumannii	Acinetobacter
562	imipenem	562.19632	Escherichia coli strain AR_0058	imipenem	Susceptible	<=0.5	0.5	mg/L	MIC	CLSI	Laboratory Method	Escherichia coli	Escherichia
573	imipenem	573.13488	Klebsiella pneumoniae KPN155ec	imipenem	Susceptible	<=1	1	mg/L	MIC	CLSI	Laboratory Method	Klebsiella pneumoniae	Klebsiella
573	imipenem	573.13100	Klebsiella pneumoniae KPN1094ec	imipenem	Susceptible	<=1	1	mg/L	MIC	CLSI	Laboratory Method	Klebsiella pneumoniae	Klebsiella
470	imipenem	470.7716	Acinetobacter baumannii strain MRSN7269	imipenem	Susceptible	1	1	mg/L	MIC	CLSI	Laboratory Method	Acinetobacter baumannii	Acinetobacter
470	imipenem	470.7527	Acinetobacter baumannii strain MRSN15037	imipenem	Susceptible	4	4	mg/L	MIC	CLSI	Laboratory Method	Acinetobacter baumannii	Acinetobacter
573	imipenem	573.13723	Klebsiella pneumoniae KPN1860ec	imipenem	Susceptible	<=1	1	mg/L	MIC	CLSI	Laboratory Method	Klebsiella pneumoniae	Klebsiella
287	imipenem	287.5702	Pseudomonas aeruginosa strain AR_0359	imipenem	Resistant	==16	16	mg/L	MIC	CLSI	Laboratory Method	Pseudomonas aeruginosa	Pseudomonas
287	imipenem	287.7816	Pseudomonas aeruginosa strain MRSN1899	imipenem	Susceptible	<=0.25	0.25	mg/L	MIC	CLSI	Laboratory Method	Pseudomonas aeruginosa	Pseudomonas
573	imipenem	573.15107	Klebsiella pneumoniae strain AR_0129	imipenem	Resistant	==8	8	mg/L	MIC	CLSI	Laboratory Method	Klebsiella pneumoniae	Klebsiella
470	imipenem	470.7602	Acinetobacter baumannii strain MRSN7102	imipenem	Susceptible	2	2	mg/L	MIC	CLSI	Laboratory Method	Acinetobacter baumannii	Acinetobacter
470	imipenem	470.7479	Acinetobacter baumannii strain MRSN11766	imipenem	Susceptible	2	2	mg/L	MIC	CLSI	Laboratory Method	Acinetobacter baumannii	Acinetobacter
573	imipenem	573.14427	Klebsiella pneumoniae KPN830ec	imipenem	Susceptible	<=1	1	mg/L	MIC	CLSI	Laboratory Method	Klebsiella pneumoniae	Klebsiella
573	imipenem	573.14406	Klebsiella pneumoniae KPN799ec	imipenem	Resistant	8	8	mg/L	MIC	CLSI	Laboratory Method	Klebsiella pneumoniae	Klebsiella
573	imipenem	573.13134	Klebsiella pneumoniae KPN1133ec	imipenem	Susceptible	<=1	1	mg/L	MIC	CLSI	Laboratory Method	Klebsiella pneumoniae	Klebsiella
573	imipenem	573.14468	Klebsiella pneumoniae KPN888ec	imipenem	Susceptible	<=1	1	mg/L	MIC	CLSI	Laboratory Method	Klebsiella pneumoniae	Klebsiella
573	imipenem	573.13778	Klebsiella pneumoniae KPN1926ec	imipenem	Resistant	4	4	mg/L	MIC	CLSI	Laboratory Method	Klebsiella pneumoniae	Klebsiella
287	imipenem	287.7820	Pseudomonas aeruginosa strain MRSN16744	imipenem	Resistant	>8	8	mg/L	MIC	CLSI	Laboratory Method	Pseudomonas aeruginosa	Pseudomonas
470	imipenem	470.8049	Acinetobacter baumannii strain MRSN7792	imipenem	Susceptible	2	2	mg/L	MIC	CLSI	Laboratory Method	Acinetobacter baumannii	Acinetobacter
573	imipenem	573.14168	Klebsiella pneumoniae KPN455ec	imipenem	Resistant	8	8	mg/L	MIC	CLSI	Laboratory Method	Klebsiella pneumoniae	Klebsiella
573	imipenem	573.13903	Klebsiella pneumoniae KPN2080ec	imipenem	Susceptible	<=1	1	mg/L	MIC	CLSI	Laboratory Method	Klebsiella pneumoniae	Klebsiella
470	imipenem	470.9069	Acinetobacter baumannii strain MRSN32842	imipenem	Susceptible	<=2	2	mg/L	MIC	CLSI		Acinetobacter baumannii	Acinetobacter
573	imipenem	573.13915	Klebsiella pneumoniae KPN2092ec	imipenem	Susceptible	<=1	1	mg/L	MIC	CLSI	Laboratory Method	Klebsiella pneumoniae	Klebsiella
562	imipenem	562.28434	Escherichia coli strain AR_0372	imipenem	Susceptible	<=0.5	0.5	mg/L	MIC	CLSI	Laboratory Method	Escherichia coli	Escherichia
573	imipenem	573.13521	Klebsiella pneumoniae KPN1597ec	imipenem	Susceptible	<=1	1	mg/L	MIC	CLSI	Laboratory Method	Klebsiella pneumoniae	Klebsiella
470	imipenem	470.8032	Acinetobacter baumannii strain MRSN7752	imipenem	Susceptible	2	2	mg/L	MIC	CLSI	Laboratory Method	Acinetobacter baumannii	Acinetobacter
470	imipenem	470.7877	Acinetobacter baumannii strain MRSN7487	imipenem	Susceptible	1	1	mg/L	MIC	CLSI	Laboratory Method	Acinetobacter baumannii	Acinetobacter
470	imipenem	470.7962	Acinetobacter baumannii strain MRSN7636	imipenem	Resistant	8	8	mg/L	MIC	CLSI	Laboratory Method	Acinetobacter baumannii	Acinetobacter
470	imipenem	470.7741	Acinetobacter baumannii strain MRSN7301	imipenem	Susceptible	1	1	mg/L	MIC	CLSI	Laboratory Method	Acinetobacter baumannii	Acinetobacter
573	imipenem	573.14466	Klebsiella pneumoniae KPN886ec	imipenem	Susceptible	<=1	1	mg/L	MIC	CLSI	Laboratory Method	Klebsiella pneumoniae	Klebsiella
573	imipenem	573.13803	Klebsiella pneumoniae KPN1956ec	imipenem	Susceptible	<=1	1	mg/L	MIC	CLSI	Laboratory Method	Klebsiella pneumoniae	Klebsiella
573	imipenem	573.13719	Klebsiella pneumoniae KPN1856ec	imipenem	Susceptible	<=1	1	mg/L	MIC	CLSI	Laboratory Method	Klebsiella pneumoniae	Klebsiella
470	imipenem	470.7371	Acinetobacter baumannii strain BL22	imipenem	Resistant	64	64	mg/L	MIC	CLSI	Laboratory Method	Acinetobacter baumannii	Acinetobacter
573	imipenem	573.7026	Klebsiella pneumoniae strain AR_0039	imipenem	Resistant	==4	4	mg/L	MIC	CLSI	Laboratory Method	Klebsiella pneumoniae	Klebsiella
573	imipenem	573.14514	Klebsiella pneumoniae KPN946ec	imipenem	Susceptible	<=1	1	mg/L	MIC	CLSI	Laboratory Method	Klebsiella pneumoniae	Klebsiella
470	imipenem	470.7498	Acinetobacter baumannii strain MRSN11796	imipenem	Susceptible	2	2	mg/L	MIC	CLSI	Laboratory Method	Acinetobacter baumannii	Acinetobacter
573	imipenem	573.14457	Klebsiella pneumoniae KPN875ec	imipenem	Resistant	>8	8	mg/L	MIC	CLSI	Laboratory Method	Klebsiella pneumoniae	Klebsiella
573	imipenem	573.14086	Klebsiella pneumoniae KPN363ec	imipenem	Susceptible	<=1	1	mg/L	MIC	CLSI	Laboratory Method	Klebsiella pneumoniae	Klebsiella
470	imipenem	470.7690	Acinetobacter baumannii strain MRSN7234	imipenem	Resistant	8	8	mg/L	MIC	CLSI	Laboratory Method	Acinetobacter baumannii	Acinetobacter
470	imipenem	470.7473	Acinetobacter baumannii strain MRSN11760	imipenem	Susceptible	1	1	mg/L	MIC	CLSI	Laboratory Method	Acinetobacter baumannii	Acinetobacter
573	imipenem	573.14517	Klebsiella pneumoniae KPN950ec	imipenem	Resistant	>8	8	mg/L	MIC	CLSI	Laboratory Method	Klebsiella pneumoniae	Klebsiella
573	imipenem	573.13570	Klebsiella pneumoniae KPN1664ec	imipenem	Susceptible	<=1	1	mg/L	MIC	CLSI	Laboratory Method	Klebsiella pneumoniae	Klebsiella
470	imipenem	470.7927	Acinetobacter baumannii strain MRSN7569	imipenem	Susceptible	1	1	mg/L	MIC	CLSI	Laboratory Method	Acinetobacter baumannii	Acinetobacter
470	imipenem	470.7865	Acinetobacter baumannii strain MRSN7472	imipenem	Susceptible	1	1	mg/L	MIC	CLSI	Laboratory Method	Acinetobacter baumannii	Acinetobacter
470	imipenem	470.7372	Acinetobacter baumannii strain BL23	imipenem	Resistant	64	64	mg/L	MIC	CLSI	Laboratory Method	Acinetobacter baumannii	Acinetobacter
573	imipenem	573.14272	Klebsiella pneumoniae KPN601ec	imipenem	Susceptible	<=1	1	mg/L	MIC	CLSI	Laboratory Method	Klebsiella pneumoniae	Klebsiella
470	imipenem	470.2845	Acinetobacter baumannii strain AR_0033	imipenem	Resistant	==64	64	mg/L	MIC	CLSI	Laboratory Method	Acinetobacter baumannii	Acinetobacter
573	imipenem	573.27949	Klebsiella pneumoniae strain Kp33	imipenem	Resistant	>8	8	mg/L	MIC	CLSI		Klebsiella pneumoniae	Klebsiella
470	imipenem	470.7883	Acinetobacter baumannii strain MRSN7497	imipenem	Resistant	8	8	mg/L	MIC	CLSI	Laboratory Method	Acinetobacter baumannii	Acinetobacter
470	imipenem	470.7948	Acinetobacter baumannii strain MRSN7604	imipenem	Susceptible	1	1	mg/L	MIC	CLSI	Laboratory Method	Acinetobacter baumannii	Acinetobacter
573	imipenem	573.13609	Klebsiella pneumoniae KPN1706ec	imipenem	Susceptible	<=1	1	mg/L	MIC	CLSI	Laboratory Method	Klebsiella pneumoniae	Klebsiella
573	imipenem	573.14463	Klebsiella pneumoniae KPN881ec	imipenem	Susceptible	<=1	1	mg/L	MIC	CLSI	Laboratory Method	Klebsiella pneumoniae	Klebsiella
72407	imipenem	72407.1436	Klebsiella pneumoniae subsp. pneumoniae strain C9	imipenem	Resistant	==4	4	mg/L	MIC	CLSI		Klebsiella pneumoniae	Klebsiella
562	imipenem	562.29008	Escherichia coli strain AR437	imipenem	Susceptible	<=0.5	0.5	mg/L	MIC	CLSI	Laboratory Method	Escherichia coli	Escherichia
470	imipenem	470.8000	Acinetobacter baumannii strain MRSN7694	imipenem	Susceptible	1	1	mg/L	MIC	CLSI	Laboratory Method	Acinetobacter baumannii	Acinetobacter
470	imipenem	470.8063	Acinetobacter baumannii strain MRSN7819	imipenem	Susceptible	2	2	mg/L	MIC	CLSI	Laboratory Method	Acinetobacter baumannii	Acinetobacter
573	imipenem	573.14080	Klebsiella pneumoniae KPN355ec	imipenem	Susceptible	<=1	1	mg/L	MIC	CLSI	Laboratory Method	Klebsiella pneumoniae	Klebsiella
470	imipenem	470.7478	Acinetobacter baumannii strain MRSN11765	imipenem	Susceptible	1	1	mg/L	MIC	CLSI	Laboratory Method	Acinetobacter baumannii	Acinetobacter
470	imipenem	470.7952	Acinetobacter baumannii strain MRSN7611	imipenem	Susceptible	1	1	mg/L	MIC	CLSI	Laboratory Method	Acinetobacter baumannii	Acinetobacter
573	imipenem	573.13420	Klebsiella pneumoniae KPN1482ec	imipenem	Resistant	4	4	mg/L	MIC	CLSI	Laboratory Method	Klebsiella pneumoniae	Klebsiella
573	imipenem	573.14323	Klebsiella pneumoniae KPN694ec	imipenem	Susceptible	<=1	1	mg/L	MIC	CLSI	Laboratory Method	Klebsiella pneumoniae	Klebsiella
470	imipenem	470.7919	Acinetobacter baumannii strain MRSN7558	imipenem	Susceptible	1	1	mg/L	MIC	CLSI	Laboratory Method	Acinetobacter baumannii	Acinetobacter
470	imipenem	470.1551	Acinetobacter baumannii strain MRSN16896	imipenem	Susceptible	==2	2	mg/L	MIC	CLSI	Laboratory Method	Acinetobacter baumannii	Acinetobacter
470	imipenem	470.4748	Acinetobacter baumannii strain AR_0088	imipenem	Resistant	==64	64	mg/L	MIC	CLSI	Laboratory Method	Acinetobacter baumannii	Acinetobacter
573	imipenem	573.14171	Klebsiella pneumoniae KPN460ec	imipenem	Susceptible	<=1	1	mg/L	MIC	CLSI	Laboratory Method	Klebsiella pneumoniae	Klebsiella
573	imipenem	573.13135	Klebsiella pneumoniae KPN1134ec	imipenem	Susceptible	<=1	1	mg/L	MIC	CLSI	Laboratory Method	Klebsiella pneumoniae	Klebsiella
573	imipenem	573.13620	Klebsiella pneumoniae KPN1717ec	imipenem	Susceptible	<=1	1	mg/L	MIC	CLSI	Laboratory Method	Klebsiella pneumoniae	Klebsiella
470	imipenem	470.7769	Acinetobacter baumannii strain MRSN7345	imipenem	Susceptible	1	1	mg/L	MIC	CLSI	Laboratory Method	Acinetobacter baumannii	Acinetobacter
573	imipenem	573.14160	Klebsiella pneumoniae KPN443ec	imipenem	Susceptible	<=1	1	mg/L	MIC	CLSI	Laboratory Method	Klebsiella pneumoniae	Klebsiella
573	imipenem	573.14426	Klebsiella pneumoniae KPN828ec	imipenem	Resistant	>8	8	mg/L	MIC	CLSI	Laboratory Method	Klebsiella pneumoniae	Klebsiella
573	imipenem	573.13035	Klebsiella pneumoniae KPN1005ec	imipenem	Susceptible	<=1	1	mg/L	MIC	CLSI	Laboratory Method	Klebsiella pneumoniae	Klebsiella
573	imipenem	573.13841	Klebsiella pneumoniae KPN2010ec	imipenem	Susceptible	<=1	1	mg/L	MIC	CLSI	Laboratory Method	Klebsiella pneumoniae	Klebsiella
470	imipenem	470.7552	Acinetobacter baumannii strain MRSN15082	imipenem	Susceptible	1	1	mg/L	MIC	CLSI	Laboratory Method	Acinetobacter baumannii	Acinetobacter
470	imipenem	470.7435	Acinetobacter baumannii strain MRSN11701	imipenem	Susceptible	2	2	mg/L	MIC	CLSI	Laboratory Method	Acinetobacter baumannii	Acinetobacter
470	imipenem	470.7490	Acinetobacter baumannii strain MRSN11781	imipenem	Susceptible	2	2	mg/L	MIC	CLSI	Laboratory Method	Acinetobacter baumannii	Acinetobacter
573	imipenem	573.14209	Klebsiella pneumoniae KPN523ec	imipenem	Susceptible	<=1	1	mg/L	MIC	CLSI	Laboratory Method	Klebsiella pneumoniae	Klebsiella
573	imipenem	573.13694	Klebsiella pneumoniae KPN182ec	imipenem	Susceptible	<=1	1	mg/L	MIC	CLSI	Laboratory Method	Klebsiella pneumoniae	Klebsiella
470	imipenem	470.7664	Acinetobacter baumannii strain MRSN7189	imipenem	Susceptible	2	2	mg/L	MIC	CLSI	Laboratory Method	Acinetobacter baumannii	Acinetobacter
470	imipenem	470.7569	Acinetobacter baumannii strain MRSN1992	imipenem	Susceptible	2	2	mg/L	MIC	CLSI	Laboratory Method	Acinetobacter baumannii	Acinetobacter
573	imipenem	573.13304	Klebsiella pneumoniae KPN1344ec	imipenem	Susceptible	<=1	1	mg/L	MIC	CLSI	Laboratory Method	Klebsiella pneumoniae	Klebsiella
470	imipenem	470.8048	Acinetobacter baumannii strain MRSN7791	imipenem	Susceptible	4	4	mg/L	MIC	CLSI	Laboratory Method	Acinetobacter baumannii	Acinetobacter
573	imipenem	573.14339	Klebsiella pneumoniae KPN713ec	imipenem	Resistant	>8	8	mg/L	MIC	CLSI	Laboratory Method	Klebsiella pneumoniae	Klebsiella
287	imipenem	287.5749	Pseudomonas aeruginosa strain AR442	imipenem	Resistant	==32	32	mg/L	MIC	CLSI	Laboratory Method	Pseudomonas aeruginosa	Pseudomonas
573	imipenem	573.13486	Klebsiella pneumoniae KPN1558ec	imipenem	Susceptible	<=1	1	mg/L	MIC	CLSI	Laboratory Method	Klebsiella pneumoniae	Klebsiella
573	imipenem	573.13129	Klebsiella pneumoniae KPN1127ec	imipenem	Susceptible	<=1	1	mg/L	MIC	CLSI	Laboratory Method	Klebsiella pneumoniae	Klebsiella
573	imipenem	573.13739	Klebsiella pneumoniae KPN1876ec	imipenem	Susceptible	<=1	1	mg/L	MIC	CLSI	Laboratory Method	Klebsiella pneumoniae	Klebsiella
573	imipenem	573.14215	Klebsiella pneumoniae KPN530ec	imipenem	Susceptible	<=1	1	mg/L	MIC	CLSI	Laboratory Method	Klebsiella pneumoniae	Klebsiella
573	imipenem	573.19877	Klebsiella pneumoniae strain AR_0454	imipenem	Resistant	==16	16	mg/L	MIC	CLSI	Laboratory Method	Klebsiella pneumoniae	Klebsiella
470	imipenem	470.7470	Acinetobacter baumannii strain MRSN11756	imipenem	Susceptible	4	4	mg/L	MIC	CLSI	Laboratory Method	Acinetobacter baumannii	Acinetobacter
573	imipenem	573.14180	Klebsiella pneumoniae KPN470ec	imipenem	Susceptible	<=1	1	mg/L	MIC	CLSI	Laboratory Method	Klebsiella pneumoniae	Klebsiella
573	imipenem	573.13658	Klebsiella pneumoniae KPN1763ec	imipenem	Resistant	>8	8	mg/L	MIC	CLSI	Laboratory Method	Klebsiella pneumoniae	Klebsiella
287	imipenem	287.6331	Pseudomonas aeruginosa strain AR_0352	imipenem	Resistant	==64	64	mg/L	MIC	CLSI	Laboratory Method	Pseudomonas aeruginosa	Pseudomonas
470	imipenem	470.8097	Acinetobacter baumannii strain MRSN917	imipenem	Susceptible	4	4	mg/L	MIC	CLSI	Laboratory Method	Acinetobacter baumannii	Acinetobacter
573	imipenem	573.14518	Klebsiella pneumoniae KPN952ec	imipenem	Susceptible	<=1	1	mg/L	MIC	CLSI	Laboratory Method	Klebsiella pneumoniae	Klebsiella
573	imipenem	573.13046	Klebsiella pneumoniae KPN1020ec	imipenem	Resistant	>8	8	mg/L	MIC	CLSI	Laboratory Method	Klebsiella pneumoniae	Klebsiella
573	imipenem	573.14529	Klebsiella pneumoniae KPN965ec	imipenem	Susceptible	<=1	1	mg/L	MIC	CLSI	Laboratory Method	Klebsiella pneumoniae	Klebsiella
573	imipenem	573.13613	Klebsiella pneumoniae KPN1710ec	imipenem	Susceptible	<=1	1	mg/L	MIC	CLSI	Laboratory Method	Klebsiella pneumoniae	Klebsiella
573	imipenem	573.13276	Klebsiella pneumoniae KPN1312ec	imipenem	Susceptible	<=1	1	mg/L	MIC	CLSI	Laboratory Method	Klebsiella pneumoniae	Klebsiella
573	imipenem	573.14345	Klebsiella pneumoniae KPN719ec	imipenem	Susceptible	<=1	1	mg/L	MIC	CLSI	Laboratory Method	Klebsiella pneumoniae	Klebsiella
470	imipenem	470.8054	Acinetobacter baumannii strain MRSN7805	imipenem	Susceptible	1	1	mg/L	MIC	CLSI	Laboratory Method	Acinetobacter baumannii	Acinetobacter
573	imipenem	573.14101	Klebsiella pneumoniae KPN378ec	imipenem	Susceptible	<=1	1	mg/L	MIC	CLSI	Laboratory Method	Klebsiella pneumoniae	Klebsiella
573	imipenem	573.24362	Klebsiella pneumoniae strain MUGSI_159	imipenem	Resistant	4	4	mg/L	MIC	CLSI	Laboratory Method	Klebsiella pneumoniae	Klebsiella
573	imipenem	573.13101	Klebsiella pneumoniae KPN1095ec	imipenem	Susceptible	<=1	1	mg/L	MIC	CLSI	Laboratory Method	Klebsiella pneumoniae	Klebsiella
573	imipenem	573.13309	Klebsiella pneumoniae KPN1349ec	imipenem	Susceptible	<=1	1	mg/L	MIC	CLSI	Laboratory Method	Klebsiella pneumoniae	Klebsiella
573	imipenem	573.13103	Klebsiella pneumoniae KPN1097ec	imipenem	Susceptible	<=1	1	mg/L	MIC	CLSI	Laboratory Method	Klebsiella pneumoniae	Klebsiella
573	imipenem	573.13815	Klebsiella pneumoniae KPN1981ec	imipenem	Susceptible	<=1	1	mg/L	MIC	CLSI	Laboratory Method	Klebsiella pneumoniae	Klebsiella
573	imipenem	573.14301	Klebsiella pneumoniae KPN658ec	imipenem	Resistant	>8	8	mg/L	MIC	CLSI	Laboratory Method	Klebsiella pneumoniae	Klebsiella
470	imipenem	470.7989	Acinetobacter baumannii strain MRSN7675	imipenem	Susceptible	2	2	mg/L	MIC	CLSI	Laboratory Method	Acinetobacter baumannii	Acinetobacter
470	imipenem	470.8052	Acinetobacter baumannii strain MRSN7798	imipenem	Susceptible	1	1	mg/L	MIC	CLSI	Laboratory Method	Acinetobacter baumannii	Acinetobacter
470	imipenem	470.7593	Acinetobacter baumannii strain MRSN7084	imipenem	Susceptible	2	2	mg/L	MIC	CLSI	Laboratory Method	Acinetobacter baumannii	Acinetobacter
470	imipenem	470.7536	Acinetobacter baumannii strain MRSN15048	imipenem	Resistant	8	8	mg/L	MIC	CLSI	Laboratory Method	Acinetobacter baumannii	Acinetobacter
470	imipenem	470.7768	Acinetobacter baumannii strain MRSN7344	imipenem	Susceptible	1	1	mg/L	MIC	CLSI	Laboratory Method	Acinetobacter baumannii	Acinetobacter
573	imipenem	573.14236	Klebsiella pneumoniae KPN559ec	imipenem	Resistant	>8	8	mg/L	MIC	CLSI	Laboratory Method	Klebsiella pneumoniae	Klebsiella
573	imipenem	573.13507	Klebsiella pneumoniae KPN1582ec	imipenem	Susceptible	<=1	1	mg/L	MIC	CLSI	Laboratory Method	Klebsiella pneumoniae	Klebsiella
470	imipenem	470.7700	Acinetobacter baumannii strain MRSN7248	imipenem	Susceptible	2	2	mg/L	MIC	CLSI	Laboratory Method	Acinetobacter baumannii	Acinetobacter
573	imipenem	573.13118	Klebsiella pneumoniae KPN1116ec	imipenem	Susceptible	<=1	1	mg/L	MIC	CLSI	Laboratory Method	Klebsiella pneumoniae	Klebsiella
573	imipenem	573.13897	Klebsiella pneumoniae KPN2075ec	imipenem	Susceptible	<=1	1	mg/L	MIC	CLSI	Laboratory Method	Klebsiella pneumoniae	Klebsiella
470	imipenem	470.7432	Acinetobacter baumannii strain MRSN11695	imipenem	Resistant	8	8	mg/L	MIC	CLSI	Laboratory Method	Acinetobacter baumannii	Acinetobacter
573	imipenem	573.14310	Klebsiella pneumoniae KPN679ec	imipenem	Resistant	8	8	mg/L	MIC	CLSI	Laboratory Method	Klebsiella pneumoniae	Klebsiella
470	imipenem	470.9079	Acinetobacter baumannii strain MRSN30945	imipenem	Susceptible	<=2	2	mg/L	MIC	CLSI		Acinetobacter baumannii	Acinetobacter
470	imipenem	470.2846	Acinetobacter baumannii strain AR_0035	imipenem	Resistant	>64	64	mg/L	MIC	CLSI	Laboratory Method	Acinetobacter baumannii	Acinetobacter
470	imipenem	470.7516	Acinetobacter baumannii strain MRSN11826	imipenem	Susceptible	4	4	mg/L	MIC	CLSI	Laboratory Method	Acinetobacter baumannii	Acinetobacter
573	imipenem	573.14007	Klebsiella pneumoniae KPN269ec	imipenem	Susceptible	<=1	1	mg/L	MIC	CLSI	Laboratory Method	Klebsiella pneumoniae	Klebsiella
470	imipenem	470.7872	Acinetobacter baumannii strain MRSN7482	imipenem	Susceptible	1	1	mg/L	MIC	CLSI	Laboratory Method	Acinetobacter baumannii	Acinetobacter
573	imipenem	573.13558	Klebsiella pneumoniae KPN164ec	imipenem	Susceptible	<=1	1	mg/L	MIC	CLSI	Laboratory Method	Klebsiella pneumoniae	Klebsiella
287	imipenem	287.5748	Pseudomonas aeruginosa strain AR439	imipenem	Resistant	>64	64	mg/L	MIC	CLSI	Laboratory Method	Pseudomonas aeruginosa	Pseudomonas
470	imipenem	470.8093	Acinetobacter baumannii strain MRSN909	imipenem	Resistant	8	8	mg/L	MIC	CLSI	Laboratory Method	Acinetobacter baumannii	Acinetobacter
562	imipenem	562.42829	Escherichia coli strain MUGSI_151	imipenem	Resistant	8	8	mg/L	MIC	CLSI	Laboratory Method	Escherichia coli	Escherichia
470	imipenem	470.7417	Acinetobacter baumannii strain MRSN11650	imipenem	Susceptible	1	1	mg/L	MIC	CLSI	Laboratory Method	Acinetobacter baumannii	Acinetobacter
470	imipenem	470.7995	Acinetobacter baumannii strain MRSN7684	imipenem	Susceptible	2	2	mg/L	MIC	CLSI	Laboratory Method	Acinetobacter baumannii	Acinetobacter
470	imipenem	470.9067	Acinetobacter baumannii strain MRSN3360	imipenem	Resistant	>=8	8	mg/L	MIC	CLSI		Acinetobacter baumannii	Acinetobacter
573	imipenem	573.13646	Klebsiella pneumoniae KPN1749ec	imipenem	Resistant	>8	8	mg/L	MIC	CLSI	Laboratory Method	Klebsiella pneumoniae	Klebsiella
573	imipenem	573.13171	Klebsiella pneumoniae KPN1178ec	imipenem	Susceptible	<=1	1	mg/L	MIC	CLSI	Laboratory Method	Klebsiella pneumoniae	Klebsiella
573	imipenem	573.12779	Klebsiella pneumoniae strain AR_0139	imipenem	Susceptible	<=0.5	0.5	mg/L	MIC	CLSI	Laboratory Method	Klebsiella pneumoniae	Klebsiella
470	imipenem	470.7583	Acinetobacter baumannii strain MRSN3843	imipenem	Susceptible	1	1	mg/L	MIC	CLSI	Laboratory Method	Acinetobacter baumannii	Acinetobacter
470	imipenem	470.7573	Acinetobacter baumannii strain MRSN2024	imipenem	Resistant	8	8	mg/L	MIC	CLSI	Laboratory Method	Acinetobacter baumannii	Acinetobacter
573	imipenem	573.14486	Klebsiella pneumoniae KPN912ec	imipenem	Susceptible	<=1	1	mg/L	MIC	CLSI	Laboratory Method	Klebsiella pneumoniae	Klebsiella
573	imipenem	573.13481	Klebsiella pneumoniae KPN1551ec	imipenem	Susceptible	<=1	1	mg/L	MIC	CLSI	Laboratory Method	Klebsiella pneumoniae	Klebsiella
573	imipenem	573.14322	Klebsiella pneumoniae KPN692ec	imipenem	Susceptible	<=1	1	mg/L	MIC	CLSI	Laboratory Method	Klebsiella pneumoniae	Klebsiella
470	imipenem	470.9118	Acinetobacter baumannii strain MRSN11663	imipenem	Resistant	>=8	8	mg/L	MIC	CLSI		Acinetobacter baumannii	Acinetobacter
573	imipenem	573.13493	Klebsiella pneumoniae KPN1565ec	imipenem	Susceptible	<=1	1	mg/L	MIC	CLSI	Laboratory Method	Klebsiella pneumoniae	Klebsiella
573	imipenem	573.13657	Klebsiella pneumoniae KPN1761ec	imipenem	Resistant	>8	8	mg/L	MIC	CLSI	Laboratory Method	Klebsiella pneumoniae	Klebsiella
573	imipenem	573.13675	Klebsiella pneumoniae KPN1782ec	imipenem	Susceptible	<=1	1	mg/L	MIC	CLSI	Laboratory Method	Klebsiella pneumoniae	Klebsiella
562	imipenem	562.19823	Escherichia coli strain AR_0128	imipenem	Resistant	==32	32	mg/L	MIC	CLSI	Laboratory Method	Escherichia coli	Escherichia
470	imipenem	470.7571	Acinetobacter baumannii strain MRSN2009	imipenem	Susceptible	1	1	mg/L	MIC	CLSI	Laboratory Method	Acinetobacter baumannii	Acinetobacter
573	imipenem	573.14202	Klebsiella pneumoniae KPN513ec	imipenem	Susceptible	<=1	1	mg/L	MIC	CLSI	Laboratory Method	Klebsiella pneumoniae	Klebsiella
573	imipenem	573.13063	Klebsiella pneumoniae KPN1041ec	imipenem	Resistant	8	8	mg/L	MIC	CLSI	Laboratory Method	Klebsiella pneumoniae	Klebsiella
470	imipenem	470.7365	Acinetobacter baumannii strain BL16	imipenem	Resistant	64	64	mg/L	MIC	CLSI	Laboratory Method	Acinetobacter baumannii	Acinetobacter
573	imipenem	573.14176	Klebsiella pneumoniae KPN465ec	imipenem	Susceptible	<=1	1	mg/L	MIC	CLSI	Laboratory Method	Klebsiella pneumoniae	Klebsiella
573	imipenem	573.13882	Klebsiella pneumoniae KPN2058ec	imipenem	Susceptible	<=1	1	mg/L	MIC	CLSI	Laboratory Method	Klebsiella pneumoniae	Klebsiella
470	imipenem	470.7981	Acinetobacter baumannii strain MRSN7667	imipenem	Susceptible	2	2	mg/L	MIC	CLSI	Laboratory Method	Acinetobacter baumannii	Acinetobacter
573	imipenem	573.14362	Klebsiella pneumoniae KPN740ec	imipenem	Resistant	>8	8	mg/L	MIC	CLSI	Laboratory Method	Klebsiella pneumoniae	Klebsiella
573	imipenem	573.9723	Klebsiella pneumoniae strain AR_0115	imipenem	Resistant	==8	8	mg/L	MIC	CLSI	Laboratory Method	Klebsiella pneumoniae	Klebsiella
573	imipenem	573.13472	Klebsiella pneumoniae KPN1543ec	imipenem	Susceptible	<=1	1	mg/L	MIC	CLSI	Laboratory Method	Klebsiella pneumoniae	Klebsiella
562	imipenem	562.16466	Escherichia coli strain 5CRE51	imipenem	Resistant	>8	8	mg/L	MIC	CLSI	Laboratory Method	Escherichia coli	Escherichia
573	imipenem	573.14287	Klebsiella pneumoniae KPN620ec	imipenem	Susceptible	<=1	1	mg/L	MIC	CLSI	Laboratory Method	Klebsiella pneumoniae	Klebsiella
573	imipenem	573.13572	Klebsiella pneumoniae KPN1666ec	imipenem	Susceptible	<=1	1	mg/L	MIC	CLSI	Laboratory Method	Klebsiella pneumoniae	Klebsiella
573	imipenem	573.13187	Klebsiella pneumoniae KPN1195ec	imipenem	Susceptible	<=1	1	mg/L	MIC	CLSI	Laboratory Method	Klebsiella pneumoniae	Klebsiella
573	imipenem	573.13571	Klebsiella pneumoniae KPN1665ec	imipenem	Susceptible	<=1	1	mg/L	MIC	CLSI	Laboratory Method	Klebsiella pneumoniae	Klebsiella
573	imipenem	573.13774	Klebsiella pneumoniae KPN1920ec	imipenem	Susceptible	<=1	1	mg/L	MIC	CLSI	Laboratory Method	Klebsiella pneumoniae	Klebsiella
573	imipenem	573.13787	Klebsiella pneumoniae KPN1936ec	imipenem	Susceptible	<=1	1	mg/L	MIC	CLSI	Laboratory Method	Klebsiella pneumoniae	Klebsiella
573	imipenem	573.13865	Klebsiella pneumoniae KPN2039ec	imipenem	Resistant	>8	8	mg/L	MIC	CLSI	Laboratory Method	Klebsiella pneumoniae	Klebsiella
470	imipenem	470.7640	Acinetobacter baumannii strain MRSN7157	imipenem	Susceptible	1	1	mg/L	MIC	CLSI	Laboratory Method	Acinetobacter baumannii	Acinetobacter
573	imipenem	573.14459	Klebsiella pneumoniae KPN877ec	imipenem	Susceptible	<=1	1	mg/L	MIC	CLSI	Laboratory Method	Klebsiella pneumoniae	Klebsiella
470	imipenem	470.7886	Acinetobacter baumannii strain MRSN7500	imipenem	Susceptible	2	2	mg/L	MIC	CLSI	Laboratory Method	Acinetobacter baumannii	Acinetobacter
573	imipenem	573.13580	Klebsiella pneumoniae KPN1676ec	imipenem	Susceptible	<=1	1	mg/L	MIC	CLSI	Laboratory Method	Klebsiella pneumoniae	Klebsiella
470	imipenem	470.7953	Acinetobacter baumannii strain MRSN7612	imipenem	Susceptible	2	2	mg/L	MIC	CLSI	Laboratory Method	Acinetobacter baumannii	Acinetobacter
573	imipenem	573.13509	Klebsiella pneumoniae KPN1584ec	imipenem	Susceptible	<=1	1	mg/L	MIC	CLSI	Laboratory Method	Klebsiella pneumoniae	Klebsiella
573	imipenem	573.13077	Klebsiella pneumoniae KPN1060ec	imipenem	Susceptible	<=1	1	mg/L	MIC	CLSI	Laboratory Method	Klebsiella pneumoniae	Klebsiella
470	imipenem	470.7987	Acinetobacter baumannii strain MRSN7673	imipenem	Susceptible	2	2	mg/L	MIC	CLSI	Laboratory Method	Acinetobacter baumannii	Acinetobacter
470	imipenem	470.7909	Acinetobacter baumannii strain MRSN7543	imipenem	Susceptible	1	1	mg/L	MIC	CLSI	Laboratory Method	Acinetobacter baumannii	Acinetobacter
470	imipenem	470.7820	Acinetobacter baumannii strain MRSN7405	imipenem	Susceptible	1	1	mg/L	MIC	CLSI	Laboratory Method	Acinetobacter baumannii	Acinetobacter
573	imipenem	573.14123	Klebsiella pneumoniae KPN402ec	imipenem	Susceptible	<=1	1	mg/L	MIC	CLSI	Laboratory Method	Klebsiella pneumoniae	Klebsiella
573	imipenem	573.13976	Klebsiella pneumoniae KPN231ec	imipenem	Susceptible	<=1	1	mg/L	MIC	CLSI	Laboratory Method	Klebsiella pneumoniae	Klebsiella
573	imipenem	573.13297	Klebsiella pneumoniae KPN1336ec	imipenem	Susceptible	<=1	1	mg/L	MIC	CLSI	Laboratory Method	Klebsiella pneumoniae	Klebsiella
573	imipenem	573.17943	Klebsiella pneumoniae strain AR_0142	imipenem	Resistant	==4	4	mg/L	MIC	CLSI	Laboratory Method	Klebsiella pneumoniae	Klebsiella
287	imipenem	287.6329	Pseudomonas aeruginosa strain AR_0449	imipenem	Resistant	==16	16	mg/L	MIC	CLSI	Laboratory Method	Pseudomonas aeruginosa	Pseudomonas
573	imipenem	573.13807	Klebsiella pneumoniae KPN1968ec	imipenem	Resistant	>8	8	mg/L	MIC	CLSI	Laboratory Method	Klebsiella pneumoniae	Klebsiella
573	imipenem	573.14500	Klebsiella pneumoniae KPN928ec	imipenem	Resistant	>8	8	mg/L	MIC	CLSI	Laboratory Method	Klebsiella pneumoniae	Klebsiella
470	imipenem	470.7526	Acinetobacter baumannii strain MRSN1461	imipenem	Resistant	8	8	mg/L	MIC	CLSI	Laboratory Method	Acinetobacter baumannii	Acinetobacter
470	imipenem	470.7705	Acinetobacter baumannii strain MRSN7253	imipenem	Susceptible	2	2	mg/L	MIC	CLSI	Laboratory Method	Acinetobacter baumannii	Acinetobacter
573	imipenem	573.13712	Klebsiella pneumoniae KPN184ec	imipenem	Susceptible	<=1	1	mg/L	MIC	CLSI	Laboratory Method	Klebsiella pneumoniae	Klebsiella
573	imipenem	573.14257	Klebsiella pneumoniae KPN583ec	imipenem	Susceptible	<=1	1	mg/L	MIC	CLSI	Laboratory Method	Klebsiella pneumoniae	Klebsiella
470	imipenem	470.7711	Acinetobacter baumannii strain MRSN7259	imipenem	Susceptible	2	2	mg/L	MIC	CLSI	Laboratory Method	Acinetobacter baumannii	Acinetobacter
470	imipenem	470.7963	Acinetobacter baumannii strain MRSN7637	imipenem	Susceptible	1	1	mg/L	MIC	CLSI	Laboratory Method	Acinetobacter baumannii	Acinetobacter
470	imipenem	470.7754	Acinetobacter baumannii strain MRSN7321	imipenem	Susceptible	2	2	mg/L	MIC	CLSI	Laboratory Method	Acinetobacter baumannii	Acinetobacter
573	imipenem	573.13970	Klebsiella pneumoniae KPN223ec	imipenem	Susceptible	<=1	1	mg/L	MIC	CLSI	Laboratory Method	Klebsiella pneumoniae	Klebsiella
573	imipenem	573.13611	Klebsiella pneumoniae KPN1708ec	imipenem	Susceptible	<=1	1	mg/L	MIC	CLSI	Laboratory Method	Klebsiella pneumoniae	Klebsiella
470	imipenem	470.7775	Acinetobacter baumannii strain MRSN7351	imipenem	Susceptible	2	2	mg/L	MIC	CLSI	Laboratory Method	Acinetobacter baumannii	Acinetobacter
470	imipenem	470.7608	Acinetobacter baumannii strain MRSN7116	imipenem	Susceptible	1	1	mg/L	MIC	CLSI	Laboratory Method	Acinetobacter baumannii	Acinetobacter
470	imipenem	470.7722	Acinetobacter baumannii strain MRSN7277	imipenem	Susceptible	1	1	mg/L	MIC	CLSI	Laboratory Method	Acinetobacter baumannii	Acinetobacter
573	imipenem	573.13630	Klebsiella pneumoniae KPN1728ec	imipenem	Susceptible	<=1	1	mg/L	MIC	CLSI	Laboratory Method	Klebsiella pneumoniae	Klebsiella
573	imipenem	573.14521	Klebsiella pneumoniae KPN954ec	imipenem	Resistant	>8	8	mg/L	MIC	CLSI	Laboratory Method	Klebsiella pneumoniae	Klebsiella
470	imipenem	470.7361	Acinetobacter baumannii strain BL12	imipenem	Resistant	64	64	mg/L	MIC	CLSI	Laboratory Method	Acinetobacter baumannii	Acinetobacter
573	imipenem	573.13696	Klebsiella pneumoniae KPN1831ec	imipenem	Susceptible	<=1	1	mg/L	MIC	CLSI	Laboratory Method	Klebsiella pneumoniae	Klebsiella
470	imipenem	470.7672	Acinetobacter baumannii strain MRSN7212	imipenem	Susceptible	1	1	mg/L	MIC	CLSI	Laboratory Method	Acinetobacter baumannii	Acinetobacter
573	imipenem	573.14446	Klebsiella pneumoniae KPN858ec	imipenem	Resistant	>8	8	mg/L	MIC	CLSI	Laboratory Method	Klebsiella pneumoniae	Klebsiella
470	imipenem	470.9102	Acinetobacter baumannii strain MRSN30896	imipenem	Susceptible	<=2	2	mg/L	MIC	CLSI		Acinetobacter baumannii	Acinetobacter
470	imipenem	470.7500	Acinetobacter baumannii strain MRSN11801	imipenem	Susceptible	1	1	mg/L	MIC	CLSI	Laboratory Method	Acinetobacter baumannii	Acinetobacter
573	imipenem	573.15217	Klebsiella pneumoniae strain AR_0112	imipenem	Resistant	==16	16	mg/L	MIC	CLSI	Laboratory Method	Klebsiella pneumoniae	Klebsiella
573	imipenem	573.13123	Klebsiella pneumoniae KPN1121ec	imipenem	Resistant	8	8	mg/L	MIC	CLSI	Laboratory Method	Klebsiella pneumoniae	Klebsiella
470	imipenem	470.7721	Acinetobacter baumannii strain MRSN7274	imipenem	Susceptible	2	2	mg/L	MIC	CLSI	Laboratory Method	Acinetobacter baumannii	Acinetobacter
470	imipenem	470.2843	Acinetobacter baumannii strain AR_0036	imipenem	Resistant	==64	64	mg/L	MIC	CLSI	Laboratory Method	Acinetobacter baumannii	Acinetobacter
470	imipenem	470.9111	Acinetobacter baumannii strain MRSN1196	imipenem	Susceptible	<=2	2	mg/L	MIC	CLSI		Acinetobacter baumannii	Acinetobacter
470	imipenem	470.7493	Acinetobacter baumannii strain MRSN11788	imipenem	Susceptible	2	2	mg/L	MIC	CLSI	Laboratory Method	Acinetobacter baumannii	Acinetobacter
470	imipenem	470.7496	Acinetobacter baumannii strain MRSN11793	imipenem	Susceptible	2	2	mg/L	MIC	CLSI	Laboratory Method	Acinetobacter baumannii	Acinetobacter
573	imipenem	573.13912	Klebsiella pneumoniae KPN208ec	imipenem	Susceptible	<=1	1	mg/L	MIC	CLSI	Laboratory Method	Klebsiella pneumoniae	Klebsiella
470	imipenem	470.7801	Acinetobacter baumannii strain MRSN7381	imipenem	Susceptible	2	2	mg/L	MIC	CLSI	Laboratory Method	Acinetobacter baumannii	Acinetobacter
573	imipenem	573.13642	Klebsiella pneumoniae KPN1744ec	imipenem	Susceptible	<=1	1	mg/L	MIC	CLSI	Laboratory Method	Klebsiella pneumoniae	Klebsiella
573	imipenem	573.13514	Klebsiella pneumoniae KPN1590ec	imipenem	Susceptible	<=1	1	mg/L	MIC	CLSI	Laboratory Method	Klebsiella pneumoniae	Klebsiella
573	imipenem	573.13226	Klebsiella pneumoniae KPN1245ec	imipenem	Susceptible	<=1	1	mg/L	MIC	CLSI	Laboratory Method	Klebsiella pneumoniae	Klebsiella
573	imipenem	573.14526	Klebsiella pneumoniae KPN960ec	imipenem	Resistant	8	8	mg/L	MIC	CLSI	Laboratory Method	Klebsiella pneumoniae	Klebsiella
470	imipenem	470.7933	Acinetobacter baumannii strain MRSN7578	imipenem	Resistant	8	8	mg/L	MIC	CLSI	Laboratory Method	Acinetobacter baumannii	Acinetobacter
470	imipenem	470.7723	Acinetobacter baumannii strain MRSN7278	imipenem	Susceptible	2	2	mg/L	MIC	CLSI	Laboratory Method	Acinetobacter baumannii	Acinetobacter
573	imipenem	573.14461	Klebsiella pneumoniae KPN879ec	imipenem	Susceptible	<=1	1	mg/L	MIC	CLSI	Laboratory Method	Klebsiella pneumoniae	Klebsiella
573	imipenem	573.13087	Klebsiella pneumoniae KPN1074ec	imipenem	Susceptible	<=1	1	mg/L	MIC	CLSI	Laboratory Method	Klebsiella pneumoniae	Klebsiella
573	imipenem	573.14273	Klebsiella pneumoniae KPN604ec	imipenem	Susceptible	<=1	1	mg/L	MIC	CLSI	Laboratory Method	Klebsiella pneumoniae	Klebsiella
562	imipenem	562.12959	Escherichia coli strain AR_0001	imipenem	Resistant	==4	4	mg/L	MIC	CLSI	Laboratory Method	Escherichia coli	Escherichia
287	imipenem	287.7778	Pseudomonas aeruginosa strain MRSN6695	imipenem	Resistant	>8	8	mg/L	MIC	CLSI	Laboratory Method	Pseudomonas aeruginosa	Pseudomonas
470	imipenem	470.1550	Acinetobacter baumannii strain MRSN16901	imipenem	Susceptible	==2	2	mg/L	MIC	CLSI	Laboratory Method	Acinetobacter baumannii	Acinetobacter
573	imipenem	573.13667	Klebsiella pneumoniae KPN1772ec	imipenem	Susceptible	<=1	1	mg/L	MIC	CLSI	Laboratory Method	Klebsiella pneumoniae	Klebsiella
562	imipenem	562.28435	Escherichia coli strain AR_0369	imipenem	Susceptible	<=0.5	0.5	mg/L	MIC	CLSI	Laboratory Method	Escherichia coli	Escherichia
573	imipenem	573.13242	Klebsiella pneumoniae KPN1263ec	imipenem	Susceptible	<=1	1	mg/L	MIC	CLSI	Laboratory Method	Klebsiella pneumoniae	Klebsiella
470	imipenem	470.7733	Acinetobacter baumannii strain MRSN7291	imipenem	Susceptible	1	1	mg/L	MIC	CLSI	Laboratory Method	Acinetobacter baumannii	Acinetobacter
573	imipenem	573.14540	Klebsiella pneumoniae KPN982ec	imipenem	Resistant	>8	8	mg/L	MIC	CLSI	Laboratory Method	Klebsiella pneumoniae	Klebsiella
573	imipenem	573.14481	Klebsiella pneumoniae KPN906ec	imipenem	Susceptible	<=1	1	mg/L	MIC	CLSI	Laboratory Method	Klebsiella pneumoniae	Klebsiella
470	imipenem	470.8079	Acinetobacter baumannii strain MRSN888	imipenem	Susceptible	2	2	mg/L	MIC	CLSI	Laboratory Method	Acinetobacter baumannii	Acinetobacter
573	imipenem	573.20059	Klebsiella pneumoniae strain AR_0076	imipenem	Resistant	==4	4	mg/L	MIC	CLSI	Laboratory Method	Klebsiella pneumoniae	Klebsiella
562	imipenem	562.29139	Escherichia coli strain AR_0081	imipenem	Susceptible	<=0.5	0.5	mg/L	MIC	CLSI	Laboratory Method	Escherichia coli	Escherichia
470	imipenem	470.7710	Acinetobacter baumannii strain MRSN7258	imipenem	Susceptible	2	2	mg/L	MIC	CLSI	Laboratory Method	Acinetobacter baumannii	Acinetobacter
573	imipenem	573.14532	Klebsiella pneumoniae KPN968ec	imipenem	Susceptible	<=1	1	mg/L	MIC	CLSI	Laboratory Method	Klebsiella pneumoniae	Klebsiella
470	imipenem	470.7838	Acinetobacter baumannii strain MRSN7424	imipenem	Susceptible	1	1	mg/L	MIC	CLSI	Laboratory Method	Acinetobacter baumannii	Acinetobacter
573	imipenem	573.13804	Klebsiella pneumoniae KPN1958ec	imipenem	Resistant	>8	8	mg/L	MIC	CLSI	Laboratory Method	Klebsiella pneumoniae	Klebsiella
72407	imipenem	72407.1437	Klebsiella pneumoniae subsp. pneumoniae strain C2	imipenem	Resistant	==256	256	mg/L	MIC	CLSI		Klebsiella pneumoniae	Klebsiella
573	imipenem	573.14471	Klebsiella pneumoniae KPN892ec	imipenem	Resistant	>8	8	mg/L	MIC	CLSI	Laboratory Method	Klebsiella pneumoniae	Klebsiella
470	imipenem	470.7904	Acinetobacter baumannii strain MRSN7526	imipenem	Susceptible	4	4	mg/L	MIC	CLSI	Laboratory Method	Acinetobacter baumannii	Acinetobacter
573	imipenem	573.14139	Klebsiella pneumoniae KPN419ec	imipenem	Susceptible	<=1	1	mg/L	MIC	CLSI	Laboratory Method	Klebsiella pneumoniae	Klebsiella
470	imipenem	470.7369	Acinetobacter baumannii strain BL20	imipenem	Resistant	64	64	mg/L	MIC	CLSI	Laboratory Method	Acinetobacter baumannii	Acinetobacter
470	imipenem	470.7603	Acinetobacter baumannii strain MRSN7108	imipenem	Resistant	8	8	mg/L	MIC	CLSI	Laboratory Method	Acinetobacter baumannii	Acinetobacter
573	imipenem	573.14495	Klebsiella pneumoniae KPN923ec	imipenem	Susceptible	<=1	1	mg/L	MIC	CLSI	Laboratory Method	Klebsiella pneumoniae	Klebsiella
470	imipenem	470.8025	Acinetobacter baumannii strain MRSN7731	imipenem	Susceptible	1	1	mg/L	MIC	CLSI	Laboratory Method	Acinetobacter baumannii	Acinetobacter
573	imipenem	573.13708	Klebsiella pneumoniae KPN1845ec	imipenem	Susceptible	<=1	1	mg/L	MIC	CLSI	Laboratory Method	Klebsiella pneumoniae	Klebsiella
573	imipenem	573.13745	Klebsiella pneumoniae KPN1881ec	imipenem	Susceptible	<=1	1	mg/L	MIC	CLSI	Laboratory Method	Klebsiella pneumoniae	Klebsiella
470	imipenem	470.8067	Acinetobacter baumannii strain MRSN7828	imipenem	Susceptible	1	1	mg/L	MIC	CLSI	Laboratory Method	Acinetobacter baumannii	Acinetobacter
470	imipenem	470.8086	Acinetobacter baumannii strain MRSN8902	imipenem	Susceptible	2	2	mg/L	MIC	CLSI	Laboratory Method	Acinetobacter baumannii	Acinetobacter
470	imipenem	470.7732	Acinetobacter baumannii strain MRSN7290	imipenem	Susceptible	1	1	mg/L	MIC	CLSI	Laboratory Method	Acinetobacter baumannii	Acinetobacter
573	imipenem	573.14337	Klebsiella pneumoniae KPN711ec	imipenem	Susceptible	<=1	1	mg/L	MIC	CLSI	Laboratory Method	Klebsiella pneumoniae	Klebsiella
573	imipenem	573.13126	Klebsiella pneumoniae KPN1124ec	imipenem	Susceptible	<=1	1	mg/L	MIC	CLSI	Laboratory Method	Klebsiella pneumoniae	Klebsiella
470	imipenem	470.9050	Acinetobacter baumannii strain MRSN32875	imipenem	Susceptible	<=2	2	mg/L	MIC	CLSI		Acinetobacter baumannii	Acinetobacter
573	imipenem	573.14460	Klebsiella pneumoniae KPN878ec	imipenem	Resistant	>8	8	mg/L	MIC	CLSI	Laboratory Method	Klebsiella pneumoniae	Klebsiella
573	imipenem	573.13802	Klebsiella pneumoniae KPN1955ec	imipenem	Susceptible	<=1	1	mg/L	MIC	CLSI	Laboratory Method	Klebsiella pneumoniae	Klebsiella
573	imipenem	573.14126	Klebsiella pneumoniae KPN405ec	imipenem	Susceptible	<=1	1	mg/L	MIC	CLSI	Laboratory Method	Klebsiella pneumoniae	Klebsiella
470	imipenem	470.4901	Acinetobacter baumannii strain AR_0083	imipenem	Resistant	>64	64	mg/L	MIC	CLSI	Laboratory Method	Acinetobacter baumannii	Acinetobacter
287	imipenem	287.7825	Pseudomonas aeruginosa strain MRSN1613	imipenem	Susceptible	==2	2	mg/L	MIC	CLSI	Laboratory Method	Pseudomonas aeruginosa	Pseudomonas
287	imipenem	287.1477	Pseudomonas aeruginosastrain MRSN12121 strain MRSN 20176	imipenem	Resistant	>8	8	mg/L	MIC	CLSI	Laboratory Method	Pseudomonas aeruginosa	Pseudomonas
573	imipenem	573.13907	Klebsiella pneumoniae KPN2084ec	imipenem	Susceptible	<=1	1	mg/L	MIC	CLSI	Laboratory Method	Klebsiella pneumoniae	Klebsiella
573	imipenem	573.13582	Klebsiella pneumoniae KPN1678ec	imipenem	Susceptible	<=1	1	mg/L	MIC	CLSI	Laboratory Method	Klebsiella pneumoniae	Klebsiella
573	imipenem	573.13979	Klebsiella pneumoniae KPN234ec	imipenem	Susceptible	<=1	1	mg/L	MIC	CLSI	Laboratory Method	Klebsiella pneumoniae	Klebsiella
287	imipenem	287.2977	Pseudomonas aeruginosa strain AR_0054	imipenem	Resistant	>64	64	mg/L	MIC	CLSI	Laboratory Method	Pseudomonas aeruginosa	Pseudomonas
470	imipenem	470.7730	Acinetobacter baumannii strain MRSN7286	imipenem	Susceptible	2	2	mg/L	MIC	CLSI	Laboratory Method	Acinetobacter baumannii	Acinetobacter
573	imipenem	573.13262	Klebsiella pneumoniae KPN1283ec	imipenem	Susceptible	<=1	1	mg/L	MIC	CLSI	Laboratory Method	Klebsiella pneumoniae	Klebsiella
573	imipenem	573.13128	Klebsiella pneumoniae KPN1126ec	imipenem	Susceptible	<=1	1	mg/L	MIC	CLSI	Laboratory Method	Klebsiella pneumoniae	Klebsiella
470	imipenem	470.8058	Acinetobacter baumannii strain MRSN7814	imipenem	Susceptible	1	1	mg/L	MIC	CLSI	Laboratory Method	Acinetobacter baumannii	Acinetobacter
470	imipenem	470.7503	Acinetobacter baumannii strain MRSN11806	imipenem	Susceptible	1	1	mg/L	MIC	CLSI	Laboratory Method	Acinetobacter baumannii	Acinetobacter
573	imipenem	573.13328	Klebsiella pneumoniae KPN1377ec	imipenem	Susceptible	<=1	1	mg/L	MIC	CLSI	Laboratory Method	Klebsiella pneumoniae	Klebsiella
470	imipenem	470.7546	Acinetobacter baumannii strain MRSN15075	imipenem	Susceptible	1	1	mg/L	MIC	CLSI	Laboratory Method	Acinetobacter baumannii	Acinetobacter
470	imipenem	470.8009	Acinetobacter baumannii strain MRSN7709	imipenem	Susceptible	1	1	mg/L	MIC	CLSI	Laboratory Method	Acinetobacter baumannii	Acinetobacter
470	imipenem	470.4785	Acinetobacter baumannii strain AR_0102	imipenem	Susceptible	==2	2	mg/L	MIC	CLSI	Laboratory Method	Acinetobacter baumannii	Acinetobacter
287	imipenem	287.5687	Pseudomonas aeruginosa strain AR_0353	imipenem	Resistant	==32	32	mg/L	MIC	CLSI	Laboratory Method	Pseudomonas aeruginosa	Pseudomonas
573	imipenem	573.14417	Klebsiella pneumoniae KPN817ec	imipenem	Resistant	>8	8	mg/L	MIC	CLSI	Laboratory Method	Klebsiella pneumoniae	Klebsiella
573	imipenem	573.14261	Klebsiella pneumoniae KPN588ec	imipenem	Susceptible	<=1	1	mg/L	MIC	CLSI	Laboratory Method	Klebsiella pneumoniae	Klebsiella
573	imipenem	573.13139	Klebsiella pneumoniae KPN1139ec	imipenem	Resistant	>8	8	mg/L	MIC	CLSI	Laboratory Method	Klebsiella pneumoniae	Klebsiella
470	imipenem	470.7854	Acinetobacter baumannii strain MRSN7460	imipenem	Susceptible	1	1	mg/L	MIC	CLSI	Laboratory Method	Acinetobacter baumannii	Acinetobacter
470	imipenem	470.8070	Acinetobacter baumannii strain MRSN7832	imipenem	Susceptible	1	1	mg/L	MIC	CLSI	Laboratory Method	Acinetobacter baumannii	Acinetobacter
573	imipenem	573.14144	Klebsiella pneumoniae KPN424ec	imipenem	Susceptible	<=1	1	mg/L	MIC	CLSI	Laboratory Method	Klebsiella pneumoniae	Klebsiella
573	imipenem	573.14346	Klebsiella pneumoniae KPN720ec	imipenem	Susceptible	<=1	1	mg/L	MIC	CLSI	Laboratory Method	Klebsiella pneumoniae	Klebsiella
573	imipenem	573.13626	Klebsiella pneumoniae KPN1723ec	imipenem	Resistant	4	4	mg/L	MIC	CLSI	Laboratory Method	Klebsiella pneumoniae	Klebsiella
573	imipenem	573.13792	Klebsiella pneumoniae KPN1942ec	imipenem	Susceptible	<=1	1	mg/L	MIC	CLSI	Laboratory Method	Klebsiella pneumoniae	Klebsiella
573	imipenem	573.14267	Klebsiella pneumoniae KPN596ec	imipenem	Susceptible	<=1	1	mg/L	MIC	CLSI	Laboratory Method	Klebsiella pneumoniae	Klebsiella
573	imipenem	573.14037	Klebsiella pneumoniae KPN302ec	imipenem	Susceptible	<=1	1	mg/L	MIC	CLSI	Laboratory Method	Klebsiella pneumoniae	Klebsiella
573	imipenem	573.13473	Klebsiella pneumoniae KPN1544ec	imipenem	Susceptible	<=1	1	mg/L	MIC	CLSI	Laboratory Method	Klebsiella pneumoniae	Klebsiella
470	imipenem	470.7557	Acinetobacter baumannii strain MRSN15087	imipenem	Susceptible	1	1	mg/L	MIC	CLSI	Laboratory Method	Acinetobacter baumannii	Acinetobacter
573	imipenem	573.14365	Klebsiella pneumoniae KPN744ec	imipenem	Susceptible	<=1	1	mg/L	MIC	CLSI	Laboratory Method	Klebsiella pneumoniae	Klebsiella
573	imipenem	573.14061	Klebsiella pneumoniae KPN329ec	imipenem	Resistant	>8	8	mg/L	MIC	CLSI	Laboratory Method	Klebsiella pneumoniae	Klebsiella
287	imipenem	287.8527	Pseudomonas aeruginosa strain FDA-CDC-AR_0248	imipenem	Resistant	16	16	mg/L	MIC	CLSI	Laboratory Method	Pseudomonas aeruginosa	Pseudomonas
562	imipenem	562.34085	Escherichia coli strain AR_0086	imipenem	Susceptible	<=0.5	0.5	mg/L	MIC	CLSI	Laboratory Method	Escherichia coli	Escherichia
573	imipenem	573.14275	Klebsiella pneumoniae KPN606ec	imipenem	Susceptible	<=1	1	mg/L	MIC	CLSI	Laboratory Method	Klebsiella pneumoniae	Klebsiella
573	imipenem	573.14482	Klebsiella pneumoniae KPN907ec	imipenem	Susceptible	<=1	1	mg/L	MIC	CLSI	Laboratory Method	Klebsiella pneumoniae	Klebsiella
573	imipenem	573.13511	Klebsiella pneumoniae KPN1586ec	imipenem	Susceptible	<=1	1	mg/L	MIC	CLSI	Laboratory Method	Klebsiella pneumoniae	Klebsiella
470	imipenem	470.7534	Acinetobacter baumannii strain MRSN15046	imipenem	Susceptible	1	1	mg/L	MIC	CLSI	Laboratory Method	Acinetobacter baumannii	Acinetobacter
573	imipenem	573.13901	Klebsiella pneumoniae KPN2079ec	imipenem	Susceptible	<=1	1	mg/L	MIC	CLSI	Laboratory Method	Klebsiella pneumoniae	Klebsiella
573	imipenem	573.13074	Klebsiella pneumoniae KPN1056ec	imipenem	Susceptible	<=1	1	mg/L	MIC	CLSI	Laboratory Method	Klebsiella pneumoniae	Klebsiella
470	imipenem	470.8013	Acinetobacter baumannii strain MRSN7713	imipenem	Susceptible	1	1	mg/L	MIC	CLSI	Laboratory Method	Acinetobacter baumannii	Acinetobacter
573	imipenem	573.13165	Klebsiella pneumoniae KPN1170ec	imipenem	Susceptible	<=1	1	mg/L	MIC	CLSI	Laboratory Method	Klebsiella pneumoniae	Klebsiella
573	imipenem	573.14093	Klebsiella pneumoniae KPN370ec	imipenem	Susceptible	<=1	1	mg/L	MIC	CLSI	Laboratory Method	Klebsiella pneumoniae	Klebsiella
562	imipenem	562.33281	Escherichia coli strain AR_0433	imipenem	Susceptible	<=0.5	0.5	mg/L	MIC	CLSI	Laboratory Method	Escherichia coli	Escherichia
573	imipenem	573.7024	Klebsiella pneumoniae strain AR_0012	imipenem	Susceptible	<=0.5	0.5	mg/L	MIC	CLSI	Laboratory Method	Klebsiella pneumoniae	Klebsiella
470	imipenem	470.7594	Acinetobacter baumannii strain MRSN7080	imipenem	Susceptible	1	1	mg/L	MIC	CLSI	Laboratory Method	Acinetobacter baumannii	Acinetobacter
470	imipenem	470.7428	Acinetobacter baumannii strain MRSN11684	imipenem	Susceptible	1	1	mg/L	MIC	CLSI	Laboratory Method	Acinetobacter baumannii	Acinetobacter
287	imipenem	287.5747	Pseudomonas aeruginosa strain AR_0440	imipenem	Resistant	==32	32	mg/L	MIC	CLSI	Laboratory Method	Pseudomonas aeruginosa	Pseudomonas
573	imipenem	573.14124	Klebsiella pneumoniae KPN403ec	imipenem	Susceptible	<=1	1	mg/L	MIC	CLSI	Laboratory Method	Klebsiella pneumoniae	Klebsiella
287	imipenem	287.6328	Pseudomonas aeruginosa strain AR_0456	imipenem	Resistant	==16	16	mg/L	MIC	CLSI	Laboratory Method	Pseudomonas aeruginosa	Pseudomonas
470	imipenem	470.7565	Acinetobacter baumannii strain MRSN1973	imipenem	Susceptible	1	1	mg/L	MIC	CLSI	Laboratory Method	Acinetobacter baumannii	Acinetobacter
573	imipenem	573.14039	Klebsiella pneumoniae KPN304ec	imipenem	Susceptible	<=1	1	mg/L	MIC	CLSI	Laboratory Method	Klebsiella pneumoniae	Klebsiella
470	imipenem	470.7590	Acinetobacter baumannii strain MRSN7073	imipenem	Susceptible	1	1	mg/L	MIC	CLSI	Laboratory Method	Acinetobacter baumannii	Acinetobacter
573	imipenem	573.13298	Klebsiella pneumoniae KPN1337ec	imipenem	Susceptible	<=1	1	mg/L	MIC	CLSI	Laboratory Method	Klebsiella pneumoniae	Klebsiella
562	imipenem	562.42855	Escherichia coli strain MUGSI_258	imipenem	Susceptible	0.5	0.5	mg/L	MIC	CLSI	Laboratory Method	Escherichia coli	Escherichia
562	imipenem	562.22426	Escherichia coli strain AR_0162	imipenem	Resistant	==8	8	mg/L	MIC	CLSI	Laboratory Method	Escherichia coli	Escherichia
573	imipenem	573.13494	Klebsiella pneumoniae KPN1566ec	imipenem	Susceptible	<=1	1	mg/L	MIC	CLSI	Laboratory Method	Klebsiella pneumoniae	Klebsiella
470	imipenem	470.7627	Acinetobacter baumannii strain MRSN7140	imipenem	Susceptible	2	2	mg/L	MIC	CLSI	Laboratory Method	Acinetobacter baumannii	Acinetobacter
470	imipenem	470.7579	Acinetobacter baumannii strain MRSN2840	imipenem	Susceptible	1	1	mg/L	MIC	CLSI	Laboratory Method	Acinetobacter baumannii	Acinetobacter
573	imipenem	573.14179	Klebsiella pneumoniae KPN469ec	imipenem	Susceptible	<=1	1	mg/L	MIC	CLSI	Laboratory Method	Klebsiella pneumoniae	Klebsiella
573	imipenem	573.24269	Klebsiella pneumoniae strain 25	imipenem	Resistant	4	4	mg/L	MIC	CLSI	Laboratory Method	Klebsiella pneumoniae	Klebsiella
573	imipenem	573.14164	Klebsiella pneumoniae KPN448ec	imipenem	Susceptible	<=1	1	mg/L	MIC	CLSI	Laboratory Method	Klebsiella pneumoniae	Klebsiella
470	imipenem	470.8037	Acinetobacter baumannii strain MRSN7761	imipenem	Susceptible	2	2	mg/L	MIC	CLSI	Laboratory Method	Acinetobacter baumannii	Acinetobacter
573	imipenem	573.20060	Klebsiella pneumoniae strain AR_0135	imipenem	Resistant	==8	8	mg/L	MIC	CLSI	Laboratory Method	Klebsiella pneumoniae	Klebsiella
287	imipenem	287.5955	Pseudomonas aeruginosa strain AR_0446	imipenem	Resistant	==8	8	mg/L	MIC	CLSI	Laboratory Method	Pseudomonas aeruginosa	Pseudomonas
470	imipenem	470.8083	Acinetobacter baumannii strain MRSN890	imipenem	Resistant	8	8	mg/L	MIC	CLSI	Laboratory Method	Acinetobacter baumannii	Acinetobacter
470	imipenem	470.8014	Acinetobacter baumannii strain MRSN7714	imipenem	Susceptible	1	1	mg/L	MIC	CLSI	Laboratory Method	Acinetobacter baumannii	Acinetobacter
573	imipenem	573.14010	Klebsiella pneumoniae KPN272ec	imipenem	Susceptible	<=1	1	mg/L	MIC	CLSI	Laboratory Method	Klebsiella pneumoniae	Klebsiella
470	imipenem	470.7601	Acinetobacter baumannii strain MRSN7100	imipenem	Susceptible	1	1	mg/L	MIC	CLSI	Laboratory Method	Acinetobacter baumannii	Acinetobacter
470	imipenem	470.7599	Acinetobacter baumannii strain MRSN7097	imipenem	Susceptible	4	4	mg/L	MIC	CLSI	Laboratory Method	Acinetobacter baumannii	Acinetobacter
573	imipenem	573.15042	Klebsiella pneumoniae strain AR_0158	imipenem	Resistant	==16	16	mg/L	MIC	CLSI	Laboratory Method	Klebsiella pneumoniae	Klebsiella
470	imipenem	470.7661	Acinetobacter baumannii strain MRSN7185	imipenem	Susceptible	1	1	mg/L	MIC	CLSI	Laboratory Method	Acinetobacter baumannii	Acinetobacter
573	imipenem	573.14340	Klebsiella pneumoniae KPN714ec	imipenem	Susceptible	<=1	1	mg/L	MIC	CLSI	Laboratory Method	Klebsiella pneumoniae	Klebsiella
573	imipenem	573.13409	Klebsiella pneumoniae KPN1471ec	imipenem	Susceptible	<=1	1	mg/L	MIC	CLSI	Laboratory Method	Klebsiella pneumoniae	Klebsiella
573	imipenem	573.13538	Klebsiella pneumoniae KPN161ec	imipenem	Susceptible	<=1	1	mg/L	MIC	CLSI	Laboratory Method	Klebsiella pneumoniae	Klebsiella
470	imipenem	470.7932	Acinetobacter baumannii strain MRSN7577	imipenem	Susceptible	1	1	mg/L	MIC	CLSI	Laboratory Method	Acinetobacter baumannii	Acinetobacter
470	imipenem	470.7727	Acinetobacter baumannii strain MRSN7282	imipenem	Susceptible	1	1	mg/L	MIC	CLSI	Laboratory Method	Acinetobacter baumannii	Acinetobacter
470	imipenem	470.8006	Acinetobacter baumannii strain MRSN7703	imipenem	Susceptible	1	1	mg/L	MIC	CLSI	Laboratory Method	Acinetobacter baumannii	Acinetobacter
573	imipenem	573.13672	Klebsiella pneumoniae KPN1779ec	imipenem	Susceptible	<=1	1	mg/L	MIC	CLSI	Laboratory Method	Klebsiella pneumoniae	Klebsiella
562	imipenem	562.20499	Escherichia coli strain AR_0162	imipenem	Resistant	==8	8	mg/L	MIC	CLSI	Laboratory Method	Escherichia coli	Escherichia
470	imipenem	470.8090	Acinetobacter baumannii strain MRSN899	imipenem	Resistant	8	8	mg/L	MIC	CLSI	Laboratory Method	Acinetobacter baumannii	Acinetobacter
573	imipenem	573.14319	Klebsiella pneumoniae KPN688ec	imipenem	Susceptible	<=1	1	mg/L	MIC	CLSI	Laboratory Method	Klebsiella pneumoniae	Klebsiella
470	imipenem	470.7655	Acinetobacter baumannii strain MRSN7172	imipenem	Susceptible	2	2	mg/L	MIC	CLSI	Laboratory Method	Acinetobacter baumannii	Acinetobacter
470	imipenem	470.9088	Acinetobacter baumannii strain MRSN24008	imipenem	Susceptible	<=2	2	mg/L	MIC	CLSI		Acinetobacter baumannii	Acinetobacter
573	imipenem	573.7033	Klebsiella pneumoniae strain AR_0044	imipenem	Susceptible	==1	1	mg/L	MIC	CLSI	Laboratory Method	Klebsiella pneumoniae	Klebsiella
573	imipenem	573.12777	Klebsiella pneumoniae strain AR_0120	imipenem	Resistant	==16	16	mg/L	MIC	CLSI	Laboratory Method	Klebsiella pneumoniae	Klebsiella
573	imipenem	573.18087	Klebsiella pneumoniae strain AR438	imipenem	Resistant	==64	64	mg/L	MIC	CLSI	Laboratory Method	Klebsiella pneumoniae	Klebsiella
573	imipenem	573.13750	Klebsiella pneumoniae KPN1889ec	imipenem	Susceptible	<=1	1	mg/L	MIC	CLSI	Laboratory Method	Klebsiella pneumoniae	Klebsiella
573	imipenem	573.13504	Klebsiella pneumoniae KPN1578ec	imipenem	Susceptible	<=1	1	mg/L	MIC	CLSI	Laboratory Method	Klebsiella pneumoniae	Klebsiella
573	imipenem	573.14024	Klebsiella pneumoniae KPN287ec	imipenem	Susceptible	<=1	1	mg/L	MIC	CLSI	Laboratory Method	Klebsiella pneumoniae	Klebsiella
470	imipenem	470.8008	Acinetobacter baumannii strain MRSN7707	imipenem	Resistant	8	8	mg/L	MIC	CLSI	Laboratory Method	Acinetobacter baumannii	Acinetobacter
470	imipenem	470.7944	Acinetobacter baumannii strain MRSN7597	imipenem	Susceptible	2	2	mg/L	MIC	CLSI	Laboratory Method	Acinetobacter baumannii	Acinetobacter
573	imipenem	573.13095	Klebsiella pneumoniae KPN1087ec	imipenem	Resistant	>8	8	mg/L	MIC	CLSI	Laboratory Method	Klebsiella pneumoniae	Klebsiella
470	imipenem	470.7356	Acinetobacter baumannii strain BL07	imipenem	Resistant	64	64	mg/L	MIC	CLSI	Laboratory Method	Acinetobacter baumannii	Acinetobacter
573	imipenem	573.14443	Klebsiella pneumoniae KPN853ec	imipenem	Susceptible	<=1	1	mg/L	MIC	CLSI	Laboratory Method	Klebsiella pneumoniae	Klebsiella
573	imipenem	573.14074	Klebsiella pneumoniae KPN345ec	imipenem	Susceptible	<=1	1	mg/L	MIC	CLSI	Laboratory Method	Klebsiella pneumoniae	Klebsiella
573	imipenem	573.13640	Klebsiella pneumoniae KPN1741ec	imipenem	Resistant	>8	8	mg/L	MIC	CLSI	Laboratory Method	Klebsiella pneumoniae	Klebsiella
470	imipenem	470.7885	Acinetobacter baumannii strain MRSN7499	imipenem	Susceptible	1	1	mg/L	MIC	CLSI	Laboratory Method	Acinetobacter baumannii	Acinetobacter
573	imipenem	573.14505	Klebsiella pneumoniae KPN934ec	imipenem	Susceptible	<=1	1	mg/L	MIC	CLSI	Laboratory Method	Klebsiella pneumoniae	Klebsiella
287	imipenem	287.2973	Pseudomonas aeruginosa strain AR_0092	imipenem	Resistant	==64	64	mg/L	MIC	CLSI	Laboratory Method	Pseudomonas aeruginosa	Pseudomonas
470	imipenem	470.7538	Acinetobacter baumannii strain MRSN15065	imipenem	Susceptible	2	2	mg/L	MIC	CLSI	Laboratory Method	Acinetobacter baumannii	Acinetobacter
470	imipenem	470.7386	Acinetobacter baumannii strain FDA-CDC-AR_0286	imipenem	Resistant	64	64	mg/L	MIC	CLSI	Laboratory Method	Acinetobacter baumannii	Acinetobacter
562	imipenem	562.42780	Escherichia coli strain M25	imipenem	Susceptible	0.25	0.25	mg/L	MIC	CLSI	Laboratory Method	Escherichia coli	Escherichia
573	imipenem	573.13644	Klebsiella pneumoniae KPN1747ec	imipenem	Susceptible	<=1	1	mg/L	MIC	CLSI	Laboratory Method	Klebsiella pneumoniae	Klebsiella
573	imipenem	573.14458	Klebsiella pneumoniae KPN876ec	imipenem	Susceptible	<=1	1	mg/L	MIC	CLSI	Laboratory Method	Klebsiella pneumoniae	Klebsiella
470	imipenem	470.7697	Acinetobacter baumannii strain MRSN7243	imipenem	Susceptible	1	1	mg/L	MIC	CLSI	Laboratory Method	Acinetobacter baumannii	Acinetobacter
470	imipenem	470.9082	Acinetobacter baumannii strain MRSN11669	imipenem	Susceptible	<=2	2	mg/L	MIC	CLSI		Acinetobacter baumannii	Acinetobacter
470	imipenem	470.7916	Acinetobacter baumannii strain MRSN7551	imipenem	Susceptible	1	1	mg/L	MIC	CLSI	Laboratory Method	Acinetobacter baumannii	Acinetobacter
470	imipenem	470.7559	Acinetobacter baumannii strain MRSN15088	imipenem	Susceptible	4	4	mg/L	MIC	CLSI	Laboratory Method	Acinetobacter baumannii	Acinetobacter
470	imipenem	470.7616	Acinetobacter baumannii strain MRSN7127	imipenem	Susceptible	1	1	mg/L	MIC	CLSI	Laboratory Method	Acinetobacter baumannii	Acinetobacter
573	imipenem	573.13302	Klebsiella pneumoniae KPN1341ec	imipenem	Susceptible	<=1	1	mg/L	MIC	CLSI	Laboratory Method	Klebsiella pneumoniae	Klebsiella
573	imipenem	573.13943	Klebsiella pneumoniae KPN2149ec	imipenem	Susceptible	<=1	1	mg/L	MIC	CLSI	Laboratory Method	Klebsiella pneumoniae	Klebsiella
573	imipenem	573.13621	Klebsiella pneumoniae KPN1718ec	imipenem	Susceptible	<=1	1	mg/L	MIC	CLSI	Laboratory Method	Klebsiella pneumoniae	Klebsiella
573	imipenem	573.14438	Klebsiella pneumoniae KPN844ec	imipenem	Resistant	>8	8	mg/L	MIC	CLSI	Laboratory Method	Klebsiella pneumoniae	Klebsiella
573	imipenem	573.13186	Klebsiella pneumoniae KPN1194ec	imipenem	Resistant	4	4	mg/L	MIC	CLSI	Laboratory Method	Klebsiella pneumoniae	Klebsiella
287	imipenem	287.5746	Pseudomonas aeruginosa strain AR_0443	imipenem	Resistant	==32	32	mg/L	MIC	CLSI	Laboratory Method	Pseudomonas aeruginosa	Pseudomonas
573	imipenem	573.24324	Klebsiella pneumoniae strain MRSN20094	imipenem	Resistant	16	16	mg/L	MIC	CLSI	Laboratory Method	Klebsiella pneumoniae	Klebsiella
470	imipenem	470.7925	Acinetobacter baumannii strain MRSN7567	imipenem	Susceptible	1	1	mg/L	MIC	CLSI	Laboratory Method	Acinetobacter baumannii	Acinetobacter
470	imipenem	470.7658	Acinetobacter baumannii strain MRSN7181	imipenem	Susceptible	2	2	mg/L	MIC	CLSI	Laboratory Method	Acinetobacter baumannii	Acinetobacter
573	imipenem	573.13959	Klebsiella pneumoniae KPN216ec	imipenem	Susceptible	<=1	1	mg/L	MIC	CLSI	Laboratory Method	Klebsiella pneumoniae	Klebsiella
470	imipenem	470.7870	Acinetobacter baumannii strain MRSN7479	imipenem	Susceptible	1	1	mg/L	MIC	CLSI	Laboratory Method	Acinetobacter baumannii	Acinetobacter
573	imipenem	573.14127	Klebsiella pneumoniae KPN406ec	imipenem	Susceptible	<=1	1	mg/L	MIC	CLSI	Laboratory Method	Klebsiella pneumoniae	Klebsiella
470	imipenem	470.7592	Acinetobacter baumannii strain MRSN7079	imipenem	Susceptible	1	1	mg/L	MIC	CLSI	Laboratory Method	Acinetobacter baumannii	Acinetobacter
470	imipenem	470.7376	Acinetobacter baumannii strain FDA-CDC-AR_0275	imipenem	Resistant	64	64	mg/L	MIC	CLSI	Laboratory Method	Acinetobacter baumannii	Acinetobacter
470	imipenem	470.7454	Acinetobacter baumannii strain MRSN11732	imipenem	Susceptible	2	2	mg/L	MIC	CLSI	Laboratory Method	Acinetobacter baumannii	Acinetobacter
470	imipenem	470.8044	Acinetobacter baumannii strain MRSN7780	imipenem	Susceptible	2	2	mg/L	MIC	CLSI	Laboratory Method	Acinetobacter baumannii	Acinetobacter
287	imipenem	287.5752	Pseudomonas aeruginosa strain AR444	imipenem	Resistant	>64	64	mg/L	MIC	CLSI	Laboratory Method	Pseudomonas aeruginosa	Pseudomonas
470	imipenem	470.8030	Acinetobacter baumannii strain MRSN7749	imipenem	Susceptible	1	1	mg/L	MIC	CLSI	Laboratory Method	Acinetobacter baumannii	Acinetobacter
573	imipenem	573.14174	Klebsiella pneumoniae KPN463ec	imipenem	Susceptible	<=1	1	mg/L	MIC	CLSI	Laboratory Method	Klebsiella pneumoniae	Klebsiella
470	imipenem	470.7787	Acinetobacter baumannii strain MRSN7364	imipenem	Susceptible	2	2	mg/L	MIC	CLSI	Laboratory Method	Acinetobacter baumannii	Acinetobacter
470	imipenem	470.7528	Acinetobacter baumannii strain MRSN15038	imipenem	Susceptible	4	4	mg/L	MIC	CLSI	Laboratory Method	Acinetobacter baumannii	Acinetobacter
573	imipenem	573.14045	Klebsiella pneumoniae KPN310ec	imipenem	Susceptible	<=1	1	mg/L	MIC	CLSI	Laboratory Method	Klebsiella pneumoniae	Klebsiella
573	imipenem	573.14102	Klebsiella pneumoniae KPN379ec	imipenem	Susceptible	<=1	1	mg/L	MIC	CLSI	Laboratory Method	Klebsiella pneumoniae	Klebsiella
470	imipenem	470.7938	Acinetobacter baumannii strain MRSN7586	imipenem	Susceptible	1	1	mg/L	MIC	CLSI	Laboratory Method	Acinetobacter baumannii	Acinetobacter
470	imipenem	470.8002	Acinetobacter baumannii strain MRSN7697	imipenem	Susceptible	1	1	mg/L	MIC	CLSI	Laboratory Method	Acinetobacter baumannii	Acinetobacter
573	imipenem	573.13308	Klebsiella pneumoniae KPN1348ec	imipenem	Susceptible	<=1	1	mg/L	MIC	CLSI	Laboratory Method	Klebsiella pneumoniae	Klebsiella
287	imipenem	287.6492	Pseudomonas aeruginosa strain AR_0111	imipenem	Resistant	>64	64	mg/L	MIC	CLSI	Laboratory Method	Pseudomonas aeruginosa	Pseudomonas
573	imipenem	573.13480	Klebsiella pneumoniae KPN1550ec	imipenem	Susceptible	<=1	1	mg/L	MIC	CLSI	Laboratory Method	Klebsiella pneumoniae	Klebsiella
287	imipenem	287.8518	Pseudomonas aeruginosa strain FDA-CDC-AR_0238	imipenem	Susceptible	0.5	0.5	mg/L	MIC	CLSI	Laboratory Method	Pseudomonas aeruginosa	Pseudomonas
573	imipenem	573.14163	Klebsiella pneumoniae KPN447ec	imipenem	Resistant	>8	8	mg/L	MIC	CLSI	Laboratory Method	Klebsiella pneumoniae	Klebsiella
470	imipenem	470.8102	Acinetobacter baumannii strain MRSN926	imipenem	Susceptible	4	4	mg/L	MIC	CLSI	Laboratory Method	Acinetobacter baumannii	Acinetobacter
470	imipenem	470.7951	Acinetobacter baumannii strain MRSN7610	imipenem	Susceptible	1	1	mg/L	MIC	CLSI	Laboratory Method	Acinetobacter baumannii	Acinetobacter
573	imipenem	573.18088	Klebsiella pneumoniae strain AR_0079	imipenem	Resistant	==16	16	mg/L	MIC	CLSI	Laboratory Method	Klebsiella pneumoniae	Klebsiella
573	imipenem	573.14245	Klebsiella pneumoniae KPN571ec	imipenem	Susceptible	<=1	1	mg/L	MIC	CLSI	Laboratory Method	Klebsiella pneumoniae	Klebsiella
573	imipenem	573.13891	Klebsiella pneumoniae KPN2067ec	imipenem	Susceptible	<=1	1	mg/L	MIC	CLSI	Laboratory Method	Klebsiella pneumoniae	Klebsiella
470	imipenem	470.7846	Acinetobacter baumannii strain MRSN7446	imipenem	Susceptible	1	1	mg/L	MIC	CLSI	Laboratory Method	Acinetobacter baumannii	Acinetobacter
562	imipenem	562.19631	Escherichia coli strain AR_0151	imipenem	Resistant	==16	16	mg/L	MIC	CLSI	Laboratory Method	Escherichia coli	Escherichia
470	imipenem	470.7956	Acinetobacter baumannii strain MRSN7619	imipenem	Susceptible	2	2	mg/L	MIC	CLSI	Laboratory Method	Acinetobacter baumannii	Acinetobacter
470	imipenem	470.8046	Acinetobacter baumannii strain MRSN7787	imipenem	Susceptible	1	1	mg/L	MIC	CLSI	Laboratory Method	Acinetobacter baumannii	Acinetobacter
573	imipenem	573.13714	Klebsiella pneumoniae KPN1851ec	imipenem	Susceptible	<=1	1	mg/L	MIC	CLSI	Laboratory Method	Klebsiella pneumoniae	Klebsiella
562	imipenem	562.42857	Escherichia coli strain MUGSI_274	imipenem	Susceptible	1	1	mg/L	MIC	CLSI	Laboratory Method	Escherichia coli	Escherichia
573	imipenem	573.14008	Klebsiella pneumoniae KPN270ec	imipenem	Susceptible	<=1	1	mg/L	MIC	CLSI	Laboratory Method	Klebsiella pneumoniae	Klebsiella
470	imipenem	470.7519	Acinetobacter baumannii strain MRSN1339	imipenem	Susceptible	1	1	mg/L	MIC	CLSI	Laboratory Method	Acinetobacter baumannii	Acinetobacter
470	imipenem	470.7434	Acinetobacter baumannii strain MRSN11700	imipenem	Susceptible	1	1	mg/L	MIC	CLSI	Laboratory Method	Acinetobacter baumannii	Acinetobacter
573	imipenem	573.14469	Klebsiella pneumoniae KPN890ec	imipenem	Resistant	>8	8	mg/L	MIC	CLSI	Laboratory Method	Klebsiella pneumoniae	Klebsiella
470	imipenem	470.7749	Acinetobacter baumannii strain MRSN7311	imipenem	Susceptible	1	1	mg/L	MIC	CLSI	Laboratory Method	Acinetobacter baumannii	Acinetobacter
470	imipenem	470.7352	Acinetobacter baumannii strain BL03	imipenem	Resistant	64	64	mg/L	MIC	CLSI	Laboratory Method	Acinetobacter baumannii	Acinetobacter
470	imipenem	470.7890	Acinetobacter baumannii strain MRSN7506	imipenem	Susceptible	1	1	mg/L	MIC	CLSI	Laboratory Method	Acinetobacter baumannii	Acinetobacter
573	imipenem	573.14454	Klebsiella pneumoniae KPN871ec	imipenem	Susceptible	<=1	1	mg/L	MIC	CLSI	Laboratory Method	Klebsiella pneumoniae	Klebsiella
573	imipenem	573.14013	Klebsiella pneumoniae KPN275ec	imipenem	Susceptible	<=1	1	mg/L	MIC	CLSI	Laboratory Method	Klebsiella pneumoniae	Klebsiella
470	imipenem	470.7922	Acinetobacter baumannii strain MRSN7564	imipenem	Susceptible	1	1	mg/L	MIC	CLSI	Laboratory Method	Acinetobacter baumannii	Acinetobacter
287	imipenem	287.7854	Pseudomonas aeruginosa strain MRSN11281	imipenem	Resistant	>8	8	mg/L	MIC	CLSI	Laboratory Method	Pseudomonas aeruginosa	Pseudomonas
573	imipenem	573.13160	Klebsiella pneumoniae KPN1165ec	imipenem	Susceptible	<=1	1	mg/L	MIC	CLSI	Laboratory Method	Klebsiella pneumoniae	Klebsiella
470	imipenem	470.7957	Acinetobacter baumannii strain MRSN7626	imipenem	Susceptible	2	2	mg/L	MIC	CLSI	Laboratory Method	Acinetobacter baumannii	Acinetobacter
470	imipenem	470.8089	Acinetobacter baumannii strain MRSN896	imipenem	Resistant	8	8	mg/L	MIC	CLSI	Laboratory Method	Acinetobacter baumannii	Acinetobacter
573	imipenem	573.13556	Klebsiella pneumoniae KPN1648ec	imipenem	Susceptible	<=1	1	mg/L	MIC	CLSI	Laboratory Method	Klebsiella pneumoniae	Klebsiella
573	imipenem	573.13062	Klebsiella pneumoniae KPN1040ec	imipenem	Resistant	>8	8	mg/L	MIC	CLSI	Laboratory Method	Klebsiella pneumoniae	Klebsiella
470	imipenem	470.7535	Acinetobacter baumannii strain MRSN15047	imipenem	Susceptible	1	1	mg/L	MIC	CLSI	Laboratory Method	Acinetobacter baumannii	Acinetobacter
573	imipenem	573.13656	Klebsiella pneumoniae KPN1760ec	imipenem	Susceptible	<=1	1	mg/L	MIC	CLSI	Laboratory Method	Klebsiella pneumoniae	Klebsiella
573	imipenem	573.7022	Klebsiella pneumoniae strain AR_0042	imipenem	Susceptible	==1	1	mg/L	MIC	CLSI	Laboratory Method	Klebsiella pneumoniae	Klebsiella
573	imipenem	573.13261	Klebsiella pneumoniae KPN1282ec	imipenem	Susceptible	<=1	1	mg/L	MIC	CLSI	Laboratory Method	Klebsiella pneumoniae	Klebsiella
573	imipenem	573.13496	Klebsiella pneumoniae KPN1568ec	imipenem	Susceptible	<=1	1	mg/L	MIC	CLSI	Laboratory Method	Klebsiella pneumoniae	Klebsiella
470	imipenem	470.7972	Acinetobacter baumannii strain MRSN7649	imipenem	Susceptible	2	2	mg/L	MIC	CLSI	Laboratory Method	Acinetobacter baumannii	Acinetobacter
573	imipenem	573.13265	Klebsiella pneumoniae KPN1286ec	imipenem	Susceptible	<=1	1	mg/L	MIC	CLSI	Laboratory Method	Klebsiella pneumoniae	Klebsiella
573	imipenem	573.13941	Klebsiella pneumoniae KPN2130ec	imipenem	Resistant	4	4	mg/L	MIC	CLSI	Laboratory Method	Klebsiella pneumoniae	Klebsiella
573	imipenem	573.13873	Klebsiella pneumoniae KPN2047ec	imipenem	Susceptible	<=1	1	mg/L	MIC	CLSI	Laboratory Method	Klebsiella pneumoniae	Klebsiella
573	imipenem	573.12783	Klebsiella pneumoniae strain AR_0107	imipenem	Resistant	==8	8	mg/L	MIC	CLSI	Laboratory Method	Klebsiella pneumoniae	Klebsiella
470	imipenem	470.7702	Acinetobacter baumannii strain MRSN7250	imipenem	Susceptible	2	2	mg/L	MIC	CLSI	Laboratory Method	Acinetobacter baumannii	Acinetobacter
573	imipenem	573.13744	Klebsiella pneumoniae KPN1880ec	imipenem	Susceptible	<=1	1	mg/L	MIC	CLSI	Laboratory Method	Klebsiella pneumoniae	Klebsiella
573	imipenem	573.18542	Klebsiella pneumoniae strain AR_0087	imipenem	Susceptible	<=0.5	0.5	mg/L	MIC	CLSI	Laboratory Method	Klebsiella pneumoniae	Klebsiella
470	imipenem	470.7440	Acinetobacter baumannii strain MRSN11709	imipenem	Susceptible	2	2	mg/L	MIC	CLSI	Laboratory Method	Acinetobacter baumannii	Acinetobacter
287	imipenem	287.8033	Pseudomonas aeruginosa strain MRSN317	imipenem	Resistant	>8	8	mg/L	MIC	CLSI	Laboratory Method	Pseudomonas aeruginosa	Pseudomonas
573	imipenem	573.14499	Klebsiella pneumoniae KPN927ec	imipenem	Susceptible	<=1	1	mg/L	MIC	CLSI	Laboratory Method	Klebsiella pneumoniae	Klebsiella
573	imipenem	573.13107	Klebsiella pneumoniae KPN1103ec	imipenem	Susceptible	<=1	1	mg/L	MIC	CLSI	Laboratory Method	Klebsiella pneumoniae	Klebsiella
573	imipenem	573.24332	Klebsiella pneumoniae strain MUGSI_114	imipenem	Resistant	4	4	mg/L	MIC	CLSI	Laboratory Method	Klebsiella pneumoniae	Klebsiella
573	imipenem	573.13166	Klebsiella pneumoniae KPN1171ec	imipenem	Susceptible	<=1	1	mg/L	MIC	CLSI	Laboratory Method	Klebsiella pneumoniae	Klebsiella
573	imipenem	573.17908	Klebsiella pneumoniae strain AR_0066	imipenem	Resistant	==4	4	mg/L	MIC	CLSI	Laboratory Method	Klebsiella pneumoniae	Klebsiella
573	imipenem	573.13102	Klebsiella pneumoniae KPN1096ec	imipenem	Susceptible	<=1	1	mg/L	MIC	CLSI	Laboratory Method	Klebsiella pneumoniae	Klebsiella
470	imipenem	470.7577	Acinetobacter baumannii strain MRSN2830	imipenem	Susceptible	1	1	mg/L	MIC	CLSI	Laboratory Method	Acinetobacter baumannii	Acinetobacter
573	imipenem	573.14291	Klebsiella pneumoniae KPN626ec	imipenem	Susceptible	<=1	1	mg/L	MIC	CLSI	Laboratory Method	Klebsiella pneumoniae	Klebsiella
573	imipenem	573.13718	Klebsiella pneumoniae KPN1855ec	imipenem	Susceptible	<=1	1	mg/L	MIC	CLSI	Laboratory Method	Klebsiella pneumoniae	Klebsiella
573	imipenem	573.14391	Klebsiella pneumoniae KPN778ec	imipenem	Susceptible	<=1	1	mg/L	MIC	CLSI	Laboratory Method	Klebsiella pneumoniae	Klebsiella
573	imipenem	573.13291	Klebsiella pneumoniae KPN1330ec	imipenem	Susceptible	<=1	1	mg/L	MIC	CLSI	Laboratory Method	Klebsiella pneumoniae	Klebsiella
470	imipenem	470.8069	Acinetobacter baumannii strain MRSN7831	imipenem	Susceptible	1	1	mg/L	MIC	CLSI	Laboratory Method	Acinetobacter baumannii	Acinetobacter
573	imipenem	573.13664	Klebsiella pneumoniae KPN176ec	imipenem	Susceptible	<=1	1	mg/L	MIC	CLSI	Laboratory Method	Klebsiella pneumoniae	Klebsiella
470	imipenem	470.7753	Acinetobacter baumannii strain MRSN7318	imipenem	Susceptible	2	2	mg/L	MIC	CLSI	Laboratory Method	Acinetobacter baumannii	Acinetobacter
470	imipenem	470.7485	Acinetobacter baumannii strain MRSN11774	imipenem	Resistant	8	8	mg/L	MIC	CLSI	Laboratory Method	Acinetobacter baumannii	Acinetobacter
470	imipenem	470.7790	Acinetobacter baumannii strain MRSN7367	imipenem	Susceptible	4	4	mg/L	MIC	CLSI	Laboratory Method	Acinetobacter baumannii	Acinetobacter
573	imipenem	573.15043	Klebsiella pneumoniae strain AR_0146	imipenem	Resistant	==8	8	mg/L	MIC	CLSI	Laboratory Method	Klebsiella pneumoniae	Klebsiella
573	imipenem	573.14430	Klebsiella pneumoniae KPN835ec	imipenem	Resistant	>8	8	mg/L	MIC	CLSI	Laboratory Method	Klebsiella pneumoniae	Klebsiella
573	imipenem	573.14253	Klebsiella pneumoniae KPN579ec	imipenem	Susceptible	<=1	1	mg/L	MIC	CLSI	Laboratory Method	Klebsiella pneumoniae	Klebsiella
573	imipenem	573.24429	Klebsiella pneumoniae strain MUGSI_67	imipenem	Susceptible	1	1	mg/L	MIC	CLSI	Laboratory Method	Klebsiella pneumoniae	Klebsiella
573	imipenem	573.27956	Klebsiella pneumoniae strain Kp8	imipenem	Resistant	>8	8	mg/L	MIC	CLSI		Klebsiella pneumoniae	Klebsiella
470	imipenem	470.7481	Acinetobacter baumannii strain MRSN11769	imipenem	Susceptible	2	2	mg/L	MIC	CLSI	Laboratory Method	Acinetobacter baumannii	Acinetobacter
470	imipenem	470.9051	Acinetobacter baumannii strain MRSN3658	imipenem	Susceptible	<=2	2	mg/L	MIC	CLSI		Acinetobacter baumannii	Acinetobacter
470	imipenem	470.7484	Acinetobacter baumannii strain MRSN11772	imipenem	Susceptible	2	2	mg/L	MIC	CLSI	Laboratory Method	Acinetobacter baumannii	Acinetobacter
562	imipenem	562.42785	Escherichia coli strain M30	imipenem	Susceptible	0.25	0.25	mg/L	MIC	CLSI	Laboratory Method	Escherichia coli	Escherichia
287	imipenem	287.7773	Pseudomonas aeruginosa strain MRSN994	imipenem	Resistant	>8	8	mg/L	MIC	CLSI	Laboratory Method	Pseudomonas aeruginosa	Pseudomonas
470	imipenem	470.7914	Acinetobacter baumannii strain MRSN7549	imipenem	Susceptible	1	1	mg/L	MIC	CLSI	Laboratory Method	Acinetobacter baumannii	Acinetobacter
470	imipenem	470.8007	Acinetobacter baumannii strain MRSN7706	imipenem	Resistant	8	8	mg/L	MIC	CLSI	Laboratory Method	Acinetobacter baumannii	Acinetobacter
573	imipenem	573.13651	Klebsiella pneumoniae KPN1755ec	imipenem	Resistant	4	4	mg/L	MIC	CLSI	Laboratory Method	Klebsiella pneumoniae	Klebsiella
470	imipenem	470.7708	Acinetobacter baumannii strain MRSN7256	imipenem	Susceptible	1	1	mg/L	MIC	CLSI	Laboratory Method	Acinetobacter baumannii	Acinetobacter
470	imipenem	470.8057	Acinetobacter baumannii strain MRSN7811	imipenem	Susceptible	2	2	mg/L	MIC	CLSI	Laboratory Method	Acinetobacter baumannii	Acinetobacter
573	imipenem	573.14411	Klebsiella pneumoniae KPN809ec	imipenem	Susceptible	<=1	1	mg/L	MIC	CLSI	Laboratory Method	Klebsiella pneumoniae	Klebsiella
573	imipenem	573.14047	Klebsiella pneumoniae KPN313ec	imipenem	Susceptible	<=1	1	mg/L	MIC	CLSI	Laboratory Method	Klebsiella pneumoniae	Klebsiella
470	imipenem	470.7759	Acinetobacter baumannii strain MRSN7326	imipenem	Susceptible	2	2	mg/L	MIC	CLSI	Laboratory Method	Acinetobacter baumannii	Acinetobacter
573	imipenem	573.13296	Klebsiella pneumoniae KPN1335ec	imipenem	Susceptible	<=1	1	mg/L	MIC	CLSI	Laboratory Method	Klebsiella pneumoniae	Klebsiella
573	imipenem	573.14227	Klebsiella pneumoniae KPN546ec	imipenem	Susceptible	<=1	1	mg/L	MIC	CLSI	Laboratory Method	Klebsiella pneumoniae	Klebsiella
573	imipenem	573.13590	Klebsiella pneumoniae KPN1687ec	imipenem	Susceptible	<=1	1	mg/L	MIC	CLSI	Laboratory Method	Klebsiella pneumoniae	Klebsiella
470	imipenem	470.7645	Acinetobacter baumannii strain MRSN7162	imipenem	Susceptible	2	2	mg/L	MIC	CLSI	Laboratory Method	Acinetobacter baumannii	Acinetobacter
470	imipenem	470.7847	Acinetobacter baumannii strain MRSN7447	imipenem	Resistant	8	8	mg/L	MIC	CLSI	Laboratory Method	Acinetobacter baumannii	Acinetobacter
573	imipenem	573.14407	Klebsiella pneumoniae KPN800ec	imipenem	Resistant	>8	8	mg/L	MIC	CLSI	Laboratory Method	Klebsiella pneumoniae	Klebsiella
573	imipenem	573.14196	Klebsiella pneumoniae KPN507ec	imipenem	Susceptible	<=1	1	mg/L	MIC	CLSI	Laboratory Method	Klebsiella pneumoniae	Klebsiella
470	imipenem	470.7649	Acinetobacter baumannii strain MRSN7166	imipenem	Susceptible	2	2	mg/L	MIC	CLSI	Laboratory Method	Acinetobacter baumannii	Acinetobacter
573	imipenem	573.13544	Klebsiella pneumoniae KPN1627ec	imipenem	Susceptible	<=1	1	mg/L	MIC	CLSI	Laboratory Method	Klebsiella pneumoniae	Klebsiella
573	imipenem	573.14308	Klebsiella pneumoniae KPN677ec	imipenem	Susceptible	<=1	1	mg/L	MIC	CLSI	Laboratory Method	Klebsiella pneumoniae	Klebsiella
562	imipenem	562.42818	Escherichia coli strain M8	imipenem	Susceptible	0.25	0.25	mg/L	MIC	CLSI	Laboratory Method	Escherichia coli	Escherichia
573	imipenem	573.13832	Klebsiella pneumoniae KPN2002ec	imipenem	Susceptible	<=1	1	mg/L	MIC	CLSI	Laboratory Method	Klebsiella pneumoniae	Klebsiella
573	imipenem	573.14201	Klebsiella pneumoniae KPN512ec	imipenem	Susceptible	<=1	1	mg/L	MIC	CLSI	Laboratory Method	Klebsiella pneumoniae	Klebsiella
573	imipenem	573.13834	Klebsiella pneumoniae KPN2004ec	imipenem	Susceptible	<=1	1	mg/L	MIC	CLSI	Laboratory Method	Klebsiella pneumoniae	Klebsiella
470	imipenem	470.7898	Acinetobacter baumannii strain MRSN7518	imipenem	Susceptible	1	1	mg/L	MIC	CLSI	Laboratory Method	Acinetobacter baumannii	Acinetobacter
562	imipenem	562.42796	Escherichia coli strain M39	imipenem	Susceptible	0.25	0.25	mg/L	MIC	CLSI	Laboratory Method	Escherichia coli	Escherichia
573	imipenem	573.13823	Klebsiella pneumoniae KPN198ec	imipenem	Susceptible	<=1	1	mg/L	MIC	CLSI	Laboratory Method	Klebsiella pneumoniae	Klebsiella
573	imipenem	573.13085	Klebsiella pneumoniae KPN1071ec	imipenem	Susceptible	<=1	1	mg/L	MIC	CLSI	Laboratory Method	Klebsiella pneumoniae	Klebsiella
72407	imipenem	72407.1440	Klebsiella pneumoniae subsp. pneumoniae strain A3	imipenem	Resistant	==64	64	mg/L	MIC	CLSI		Klebsiella pneumoniae	Klebsiella
573	imipenem	573.13094	Klebsiella pneumoniae KPN1086ec	imipenem	Susceptible	<=1	1	mg/L	MIC	CLSI	Laboratory Method	Klebsiella pneumoniae	Klebsiella
470	imipenem	470.8107	Acinetobacter baumannii strain MRSN953	imipenem	Resistant	8	8	mg/L	MIC	CLSI	Laboratory Method	Acinetobacter baumannii	Acinetobacter
470	imipenem	470.7425	Acinetobacter baumannii strain MRSN11679	imipenem	Resistant	8	8	mg/L	MIC	CLSI	Laboratory Method	Acinetobacter baumannii	Acinetobacter
470	imipenem	470.7418	Acinetobacter baumannii strain MRSN11653	imipenem	Resistant	8	8	mg/L	MIC	CLSI	Laboratory Method	Acinetobacter baumannii	Acinetobacter
470	imipenem	470.7701	Acinetobacter baumannii strain MRSN7249	imipenem	Susceptible	1	1	mg/L	MIC	CLSI	Laboratory Method	Acinetobacter baumannii	Acinetobacter
573	imipenem	573.13928	Klebsiella pneumoniae KPN210ec	imipenem	Susceptible	<=1	1	mg/L	MIC	CLSI	Laboratory Method	Klebsiella pneumoniae	Klebsiella
573	imipenem	573.14522	Klebsiella pneumoniae KPN956ec	imipenem	Susceptible	<=1	1	mg/L	MIC	CLSI	Laboratory Method	Klebsiella pneumoniae	Klebsiella
573	imipenem	573.13516	Klebsiella pneumoniae KPN1592ec	imipenem	Resistant	>8	8	mg/L	MIC	CLSI	Laboratory Method	Klebsiella pneumoniae	Klebsiella
573	imipenem	573.14198	Klebsiella pneumoniae KPN509ec	imipenem	Susceptible	<=1	1	mg/L	MIC	CLSI	Laboratory Method	Klebsiella pneumoniae	Klebsiella
287	imipenem	287.8031	Pseudomonas aeruginosa strain MRSN2108	imipenem	Resistant	>8	8	mg/L	MIC	CLSI	Laboratory Method	Pseudomonas aeruginosa	Pseudomonas
573	imipenem	573.14099	Klebsiella pneumoniae KPN376ec	imipenem	Susceptible	<=1	1	mg/L	MIC	CLSI	Laboratory Method	Klebsiella pneumoniae	Klebsiella
287	imipenem	287.5690	Pseudomonas aeruginosa strain AR_0357	imipenem	Resistant	==16	16	mg/L	MIC	CLSI	Laboratory Method	Pseudomonas aeruginosa	Pseudomonas
573	imipenem	573.13331	Klebsiella pneumoniae KPN1381ec	imipenem	Susceptible	<=1	1	mg/L	MIC	CLSI	Laboratory Method	Klebsiella pneumoniae	Klebsiella
573	imipenem	573.13633	Klebsiella pneumoniae KPN1730ec	imipenem	Susceptible	<=1	1	mg/L	MIC	CLSI	Laboratory Method	Klebsiella pneumoniae	Klebsiella
573	imipenem	573.13263	Klebsiella pneumoniae KPN1284ec	imipenem	Susceptible	<=1	1	mg/L	MIC	CLSI	Laboratory Method	Klebsiella pneumoniae	Klebsiella
470	imipenem	470.7622	Acinetobacter baumannii strain MRSN7133	imipenem	Susceptible	1	1	mg/L	MIC	CLSI	Laboratory Method	Acinetobacter baumannii	Acinetobacter
470	imipenem	470.7738	Acinetobacter baumannii strain MRSN7297	imipenem	Susceptible	2	2	mg/L	MIC	CLSI	Laboratory Method	Acinetobacter baumannii	Acinetobacter
573	imipenem	573.14103	Klebsiella pneumoniae KPN380ec	imipenem	Susceptible	<=1	1	mg/L	MIC	CLSI	Laboratory Method	Klebsiella pneumoniae	Klebsiella
573	imipenem	573.7031	Klebsiella pneumoniae strain AR_0040	imipenem	Resistant	==32	32	mg/L	MIC	CLSI	Laboratory Method	Klebsiella pneumoniae	Klebsiella
573	imipenem	573.13540	Klebsiella pneumoniae KPN1623ec	imipenem	Susceptible	<=1	1	mg/L	MIC	CLSI	Laboratory Method	Klebsiella pneumoniae	Klebsiella
573	imipenem	573.14503	Klebsiella pneumoniae KPN931ec	imipenem	Resistant	>8	8	mg/L	MIC	CLSI	Laboratory Method	Klebsiella pneumoniae	Klebsiella
573	imipenem	573.7362	Klebsiella pneumoniae strain AR_0049	imipenem	Resistant	==32	32	mg/L	MIC	CLSI	Laboratory Method	Klebsiella pneumoniae	Klebsiella
573	imipenem	573.14073	Klebsiella pneumoniae KPN343ec	imipenem	Susceptible	<=1	1	mg/L	MIC	CLSI	Laboratory Method	Klebsiella pneumoniae	Klebsiella
573	imipenem	573.13918	Klebsiella pneumoniae KPN2098ec	imipenem	Resistant	>8	8	mg/L	MIC	CLSI	Laboratory Method	Klebsiella pneumoniae	Klebsiella
573	imipenem	573.14535	Klebsiella pneumoniae KPN975ec	imipenem	Susceptible	<=1	1	mg/L	MIC	CLSI	Laboratory Method	Klebsiella pneumoniae	Klebsiella
573	imipenem	573.14162	Klebsiella pneumoniae KPN446ec	imipenem	Susceptible	<=1	1	mg/L	MIC	CLSI	Laboratory Method	Klebsiella pneumoniae	Klebsiella
573	imipenem	573.13419	Klebsiella pneumoniae KPN1481ec	imipenem	Resistant	>8	8	mg/L	MIC	CLSI	Laboratory Method	Klebsiella pneumoniae	Klebsiella
470	imipenem	470.7895	Acinetobacter baumannii strain MRSN7512	imipenem	Susceptible	1	1	mg/L	MIC	CLSI	Laboratory Method	Acinetobacter baumannii	Acinetobacter
573	imipenem	573.14292	Klebsiella pneumoniae KPN629ec	imipenem	Resistant	>8	8	mg/L	MIC	CLSI	Laboratory Method	Klebsiella pneumoniae	Klebsiella
287	imipenem	287.5972	Pseudomonas aeruginosa strain AR_455	imipenem	Resistant	==32	32	mg/L	MIC	CLSI	Laboratory Method	Pseudomonas aeruginosa	Pseudomonas
573	imipenem	573.13818	Klebsiella pneumoniae KPN1985ec	imipenem	Susceptible	<=1	1	mg/L	MIC	CLSI	Laboratory Method	Klebsiella pneumoniae	Klebsiella
470	imipenem	470.8016	Acinetobacter baumannii strain MRSN7717	imipenem	Susceptible	1	1	mg/L	MIC	CLSI	Laboratory Method	Acinetobacter baumannii	Acinetobacter
573	imipenem	573.14363	Klebsiella pneumoniae KPN741ec	imipenem	Susceptible	<=1	1	mg/L	MIC	CLSI	Laboratory Method	Klebsiella pneumoniae	Klebsiella
470	imipenem	470.1555	Acinetobacter baumannii strain MRSN15038	imipenem	Susceptible	==2	2	mg/L	MIC	CLSI	Laboratory Method	Acinetobacter baumannii	Acinetobacter
573	imipenem	573.13047	Klebsiella pneumoniae KPN1021ec	imipenem	Susceptible	<=1	1	mg/L	MIC	CLSI	Laboratory Method	Klebsiella pneumoniae	Klebsiella
573	imipenem	573.14031	Klebsiella pneumoniae KPN294ec	imipenem	Susceptible	<=1	1	mg/L	MIC	CLSI	Laboratory Method	Klebsiella pneumoniae	Klebsiella
573	imipenem	573.14533	Klebsiella pneumoniae KPN973ec	imipenem	Susceptible	<=1	1	mg/L	MIC	CLSI	Laboratory Method	Klebsiella pneumoniae	Klebsiella
573	imipenem	573.14259	Klebsiella pneumoniae KPN585ec	imipenem	Susceptible	<=1	1	mg/L	MIC	CLSI	Laboratory Method	Klebsiella pneumoniae	Klebsiella
573	imipenem	573.14474	Klebsiella pneumoniae KPN895ec	imipenem	Susceptible	<=1	1	mg/L	MIC	CLSI	Laboratory Method	Klebsiella pneumoniae	Klebsiella
573	imipenem	573.13796	Klebsiella pneumoniae KPN1949ec	imipenem	Resistant	8	8	mg/L	MIC	CLSI	Laboratory Method	Klebsiella pneumoniae	Klebsiella
573	imipenem	573.14143	Klebsiella pneumoniae KPN423ec	imipenem	Susceptible	<=1	1	mg/L	MIC	CLSI	Laboratory Method	Klebsiella pneumoniae	Klebsiella
573	imipenem	573.13499	Klebsiella pneumoniae KPN1571ec	imipenem	Susceptible	<=1	1	mg/L	MIC	CLSI	Laboratory Method	Klebsiella pneumoniae	Klebsiella
287	imipenem	287.5701	Pseudomonas aeruginosa strain AR_0355	imipenem	Resistant	==16	16	mg/L	MIC	CLSI	Laboratory Method	Pseudomonas aeruginosa	Pseudomonas
470	imipenem	470.9089	Acinetobacter baumannii strain MRSN1551	imipenem	Susceptible	<=2	2	mg/L	MIC	CLSI		Acinetobacter baumannii	Acinetobacter
573	imipenem	573.13764	Klebsiella pneumoniae KPN1905ec	imipenem	Susceptible	<=1	1	mg/L	MIC	CLSI	Laboratory Method	Klebsiella pneumoniae	Klebsiella
470	imipenem	470.7714	Acinetobacter baumannii strain MRSN7262	imipenem	Susceptible	2	2	mg/L	MIC	CLSI	Laboratory Method	Acinetobacter baumannii	Acinetobacter
573	imipenem	573.13677	Klebsiella pneumoniae KPN1784ec	imipenem	Susceptible	<=1	1	mg/L	MIC	CLSI	Laboratory Method	Klebsiella pneumoniae	Klebsiella
470	imipenem	470.7926	Acinetobacter baumannii strain MRSN7568	imipenem	Susceptible	2	2	mg/L	MIC	CLSI	Laboratory Method	Acinetobacter baumannii	Acinetobacter
470	imipenem	470.7941	Acinetobacter baumannii strain MRSN7591	imipenem	Susceptible	1	1	mg/L	MIC	CLSI	Laboratory Method	Acinetobacter baumannii	Acinetobacter
573	imipenem	573.14106	Klebsiella pneumoniae KPN383ec	imipenem	Susceptible	<=1	1	mg/L	MIC	CLSI	Laboratory Method	Klebsiella pneumoniae	Klebsiella
470	imipenem	470.4704	Acinetobacter baumannii strain AR_0078	imipenem	Resistant	==64	64	mg/L	MIC	CLSI	Laboratory Method	Acinetobacter baumannii	Acinetobacter
470	imipenem	470.7380	Acinetobacter baumannii strain FDA-CDC-AR_0280	imipenem	Susceptible	2	2	mg/L	MIC	CLSI	Laboratory Method	Acinetobacter baumannii	Acinetobacter
573	imipenem	573.14437	Klebsiella pneumoniae KPN843ec	imipenem	Resistant	>8	8	mg/L	MIC	CLSI	Laboratory Method	Klebsiella pneumoniae	Klebsiella
562	imipenem	562.42836	Escherichia coli strain MUGSI_205	imipenem	Susceptible	0.5	0.5	mg/L	MIC	CLSI	Laboratory Method	Escherichia coli	Escherichia
573	imipenem	573.24256	Klebsiella pneumoniae strain 18	imipenem	Resistant	64	64	mg/L	MIC	CLSI	Laboratory Method	Klebsiella pneumoniae	Klebsiella
470	imipenem	470.4786	Acinetobacter baumannii strain AR_0101	imipenem	Resistant	>64	64	mg/L	MIC	CLSI	Laboratory Method	Acinetobacter baumannii	Acinetobacter
573	imipenem	573.13545	Klebsiella pneumoniae KPN1629ec	imipenem	Susceptible	<=1	1	mg/L	MIC	CLSI	Laboratory Method	Klebsiella pneumoniae	Klebsiella
573	imipenem	573.13141	Klebsiella pneumoniae KPN1142ec	imipenem	Susceptible	<=1	1	mg/L	MIC	CLSI	Laboratory Method	Klebsiella pneumoniae	Klebsiella
470	imipenem	470.7400	Acinetobacter baumannii strain FDA-CDC-AR_0300	imipenem	Susceptible	2	2	mg/L	MIC	CLSI	Laboratory Method	Acinetobacter baumannii	Acinetobacter
562	imipenem	562.19633	Escherichia coli strain AR_0149	imipenem	Resistant	==8	8	mg/L	MIC	CLSI	Laboratory Method	Escherichia coli	Escherichia
470	imipenem	470.7746	Acinetobacter baumannii strain MRSN7308	imipenem	Susceptible	2	2	mg/L	MIC	CLSI	Laboratory Method	Acinetobacter baumannii	Acinetobacter
470	imipenem	470.7882	Acinetobacter baumannii strain MRSN7495	imipenem	Susceptible	1	1	mg/L	MIC	CLSI	Laboratory Method	Acinetobacter baumannii	Acinetobacter
470	imipenem	470.7766	Acinetobacter baumannii strain MRSN7342	imipenem	Susceptible	1	1	mg/L	MIC	CLSI	Laboratory Method	Acinetobacter baumannii	Acinetobacter
470	imipenem	470.7879	Acinetobacter baumannii strain MRSN7489	imipenem	Susceptible	1	1	mg/L	MIC	CLSI	Laboratory Method	Acinetobacter baumannii	Acinetobacter
470	imipenem	470.7646	Acinetobacter baumannii strain MRSN7163	imipenem	Susceptible	2	2	mg/L	MIC	CLSI	Laboratory Method	Acinetobacter baumannii	Acinetobacter
573	imipenem	573.24386	Klebsiella pneumoniae strain MUGSI_272	imipenem	Susceptible	0.5	0.5	mg/L	MIC	CLSI	Laboratory Method	Klebsiella pneumoniae	Klebsiella
562	imipenem	562.16325	Escherichia coli strain AR_0061	imipenem	Resistant	==4	4	mg/L	MIC	CLSI	Laboratory Method	Escherichia coli	Escherichia
470	imipenem	470.7471	Acinetobacter baumannii strain MRSN11757	imipenem	Susceptible	4	4	mg/L	MIC	CLSI	Laboratory Method	Acinetobacter baumannii	Acinetobacter
573	imipenem	573.14279	Klebsiella pneumoniae KPN612ec	imipenem	Susceptible	<=1	1	mg/L	MIC	CLSI	Laboratory Method	Klebsiella pneumoniae	Klebsiella
573	imipenem	573.14078	Klebsiella pneumoniae KPN353ec	imipenem	Susceptible	<=1	1	mg/L	MIC	CLSI	Laboratory Method	Klebsiella pneumoniae	Klebsiella
573	imipenem	573.14398	Klebsiella pneumoniae KPN788ec	imipenem	Susceptible	<=1	1	mg/L	MIC	CLSI	Laboratory Method	Klebsiella pneumoniae	Klebsiella
573	imipenem	573.14504	Klebsiella pneumoniae KPN933ec	imipenem	Susceptible	<=1	1	mg/L	MIC	CLSI	Laboratory Method	Klebsiella pneumoniae	Klebsiella
470	imipenem	470.7489	Acinetobacter baumannii strain MRSN11780	imipenem	Susceptible	2	2	mg/L	MIC	CLSI	Laboratory Method	Acinetobacter baumannii	Acinetobacter
573	imipenem	573.13288	Klebsiella pneumoniae KPN1328ec	imipenem	Resistant	8	8	mg/L	MIC	CLSI	Laboratory Method	Klebsiella pneumoniae	Klebsiella
573	imipenem	573.13527	Klebsiella pneumoniae KPN1607ec	imipenem	Susceptible	<=1	1	mg/L	MIC	CLSI	Laboratory Method	Klebsiella pneumoniae	Klebsiella
573	imipenem	573.13717	Klebsiella pneumoniae KPN1854ec	imipenem	Susceptible	<=1	1	mg/L	MIC	CLSI	Laboratory Method	Klebsiella pneumoniae	Klebsiella
573	imipenem	573.14473	Klebsiella pneumoniae KPN894ec	imipenem	Susceptible	<=1	1	mg/L	MIC	CLSI	Laboratory Method	Klebsiella pneumoniae	Klebsiella
573	imipenem	573.13232	Klebsiella pneumoniae KPN1252ec	imipenem	Susceptible	<=1	1	mg/L	MIC	CLSI	Laboratory Method	Klebsiella pneumoniae	Klebsiella
573	imipenem	573.14057	Klebsiella pneumoniae KPN323ec	imipenem	Susceptible	<=1	1	mg/L	MIC	CLSI	Laboratory Method	Klebsiella pneumoniae	Klebsiella
573	imipenem	573.13106	Klebsiella pneumoniae KPN1102ec	imipenem	Susceptible	<=1	1	mg/L	MIC	CLSI	Laboratory Method	Klebsiella pneumoniae	Klebsiella
470	imipenem	470.9072	Acinetobacter baumannii strain MRSN351162	imipenem	Susceptible	<=2	2	mg/L	MIC	CLSI		Acinetobacter baumannii	Acinetobacter
287	imipenem	287.2978	Pseudomonas aeruginosa strain AR_0064	imipenem	Resistant	>64	64	mg/L	MIC	CLSI	Laboratory Method	Pseudomonas aeruginosa	Pseudomonas
573	imipenem	573.14265	Klebsiella pneumoniae KPN593ec	imipenem	Susceptible	<=1	1	mg/L	MIC	CLSI	Laboratory Method	Klebsiella pneumoniae	Klebsiella
573	imipenem	573.14121	Klebsiella pneumoniae KPN400ec	imipenem	Susceptible	<=1	1	mg/L	MIC	CLSI	Laboratory Method	Klebsiella pneumoniae	Klebsiella
573	imipenem	573.14262	Klebsiella pneumoniae KPN590ec	imipenem	Susceptible	<=1	1	mg/L	MIC	CLSI	Laboratory Method	Klebsiella pneumoniae	Klebsiella
573	imipenem	573.13638	Klebsiella pneumoniae KPN1739ec	imipenem	Susceptible	<=1	1	mg/L	MIC	CLSI	Laboratory Method	Klebsiella pneumoniae	Klebsiella
573	imipenem	573.13151	Klebsiella pneumoniae KPN1153ec	imipenem	Susceptible	<=1	1	mg/L	MIC	CLSI	Laboratory Method	Klebsiella pneumoniae	Klebsiella
470	imipenem	470.7929	Acinetobacter baumannii strain MRSN7571	imipenem	Susceptible	2	2	mg/L	MIC	CLSI	Laboratory Method	Acinetobacter baumannii	Acinetobacter
573	imipenem	573.14508	Klebsiella pneumoniae KPN940ec	imipenem	Susceptible	<=1	1	mg/L	MIC	CLSI	Laboratory Method	Klebsiella pneumoniae	Klebsiella
573	imipenem	573.14515	Klebsiella pneumoniae KPN947ec	imipenem	Susceptible	<=1	1	mg/L	MIC	CLSI	Laboratory Method	Klebsiella pneumoniae	Klebsiella
573	imipenem	573.14195	Klebsiella pneumoniae KPN504ec	imipenem	Susceptible	<=1	1	mg/L	MIC	CLSI	Laboratory Method	Klebsiella pneumoniae	Klebsiella
573	imipenem	573.13332	Klebsiella pneumoniae KPN1382ec	imipenem	Susceptible	<=1	1	mg/L	MIC	CLSI	Laboratory Method	Klebsiella pneumoniae	Klebsiella
562	imipenem	562.42837	Escherichia coli strain MUGSI_206	imipenem	Susceptible	0.5	0.5	mg/L	MIC	CLSI	Laboratory Method	Escherichia coli	Escherichia
573	imipenem	573.13883	Klebsiella pneumoniae KPN2060ec	imipenem	Susceptible	<=1	1	mg/L	MIC	CLSI	Laboratory Method	Klebsiella pneumoniae	Klebsiella
470	imipenem	470.7353	Acinetobacter baumannii strain BL04	imipenem	Resistant	64	64	mg/L	MIC	CLSI	Laboratory Method	Acinetobacter baumannii	Acinetobacter
573	imipenem	573.20062	Klebsiella pneumoniae strain AR_0075	imipenem	Resistant	==8	8	mg/L	MIC	CLSI	Laboratory Method	Klebsiella pneumoniae	Klebsiella
470	imipenem	470.7648	Acinetobacter baumannii strain MRSN7165	imipenem	Susceptible	2	2	mg/L	MIC	CLSI	Laboratory Method	Acinetobacter baumannii	Acinetobacter
573	imipenem	573.13663	Klebsiella pneumoniae KPN1769ec	imipenem	Susceptible	<=1	1	mg/L	MIC	CLSI	Laboratory Method	Klebsiella pneumoniae	Klebsiella
573	imipenem	573.14534	Klebsiella pneumoniae KPN974ec	imipenem	Susceptible	<=1	1	mg/L	MIC	CLSI	Laboratory Method	Klebsiella pneumoniae	Klebsiella
573	imipenem	573.13264	Klebsiella pneumoniae KPN1285ec	imipenem	Susceptible	<=1	1	mg/L	MIC	CLSI	Laboratory Method	Klebsiella pneumoniae	Klebsiella
562	imipenem	562.28565	Escherichia coli strain AR_0368	imipenem	Susceptible	<=0.5	0.5	mg/L	MIC	CLSI	Laboratory Method	Escherichia coli	Escherichia
573	imipenem	573.13239	Klebsiella pneumoniae KPN1260ec	imipenem	Susceptible	<=1	1	mg/L	MIC	CLSI	Laboratory Method	Klebsiella pneumoniae	Klebsiella
573	imipenem	573.14367	Klebsiella pneumoniae KPN747ec	imipenem	Susceptible	<=1	1	mg/L	MIC	CLSI	Laboratory Method	Klebsiella pneumoniae	Klebsiella
573	imipenem	573.14035	Klebsiella pneumoniae KPN300ec	imipenem	Susceptible	<=1	1	mg/L	MIC	CLSI	Laboratory Method	Klebsiella pneumoniae	Klebsiella
573	imipenem	573.14478	Klebsiella pneumoniae KPN902ec	imipenem	Susceptible	<=1	1	mg/L	MIC	CLSI	Laboratory Method	Klebsiella pneumoniae	Klebsiella
573	imipenem	573.13568	Klebsiella pneumoniae KPN1662ec	imipenem	Susceptible	<=1	1	mg/L	MIC	CLSI	Laboratory Method	Klebsiella pneumoniae	Klebsiella
573	imipenem	573.13767	Klebsiella pneumoniae KPN1911ec	imipenem	Susceptible	<=1	1	mg/L	MIC	CLSI	Laboratory Method	Klebsiella pneumoniae	Klebsiella
573	imipenem	573.14194	Klebsiella pneumoniae KPN503ec	imipenem	Susceptible	<=1	1	mg/L	MIC	CLSI	Laboratory Method	Klebsiella pneumoniae	Klebsiella
573	imipenem	573.13801	Klebsiella pneumoniae KPN1953ec	imipenem	Susceptible	<=1	1	mg/L	MIC	CLSI	Laboratory Method	Klebsiella pneumoniae	Klebsiella
573	imipenem	573.13763	Klebsiella pneumoniae KPN1904ec	imipenem	Susceptible	<=1	1	mg/L	MIC	CLSI	Laboratory Method	Klebsiella pneumoniae	Klebsiella
573	imipenem	573.13880	Klebsiella pneumoniae KPN2055ec	imipenem	Susceptible	<=1	1	mg/L	MIC	CLSI	Laboratory Method	Klebsiella pneumoniae	Klebsiella
573	imipenem	573.13050	Klebsiella pneumoniae KPN1025ec	imipenem	Susceptible	<=1	1	mg/L	MIC	CLSI	Laboratory Method	Klebsiella pneumoniae	Klebsiella
470	imipenem	470.7614	Acinetobacter baumannii strain MRSN7125	imipenem	Susceptible	2	2	mg/L	MIC	CLSI	Laboratory Method	Acinetobacter baumannii	Acinetobacter
470	imipenem	470.7763	Acinetobacter baumannii strain MRSN7331	imipenem	Susceptible	2	2	mg/L	MIC	CLSI	Laboratory Method	Acinetobacter baumannii	Acinetobacter
573	imipenem	573.13149	Klebsiella pneumoniae KPN1151ec	imipenem	Susceptible	<=1	1	mg/L	MIC	CLSI	Laboratory Method	Klebsiella pneumoniae	Klebsiella
470	imipenem	470.7880	Acinetobacter baumannii strain MRSN7491	imipenem	Susceptible	2	2	mg/L	MIC	CLSI	Laboratory Method	Acinetobacter baumannii	Acinetobacter
470	imipenem	470.7465	Acinetobacter baumannii strain MRSN11748	imipenem	Susceptible	2	2	mg/L	MIC	CLSI	Laboratory Method	Acinetobacter baumannii	Acinetobacter
470	imipenem	470.5410	Acinetobacter baumannii strain AR_0070	imipenem	Resistant	==32	32	mg/L	MIC	CLSI	Laboratory Method	Acinetobacter baumannii	Acinetobacter
573	imipenem	573.13636	Klebsiella pneumoniae KPN1736ec	imipenem	Susceptible	<=1	1	mg/L	MIC	CLSI	Laboratory Method	Klebsiella pneumoniae	Klebsiella
470	imipenem	470.7725	Acinetobacter baumannii strain MRSN7280	imipenem	Susceptible	2	2	mg/L	MIC	CLSI	Laboratory Method	Acinetobacter baumannii	Acinetobacter
470	imipenem	470.1556	Acinetobacter baumannii strain MRSN20315	imipenem	Susceptible	==4	4	mg/L	MIC	CLSI	Laboratory Method	Acinetobacter baumannii	Acinetobacter
573	imipenem	573.14113	Klebsiella pneumoniae KPN390ec	imipenem	Susceptible	<=1	1	mg/L	MIC	CLSI	Laboratory Method	Klebsiella pneumoniae	Klebsiella
573	imipenem	573.13726	Klebsiella pneumoniae KPN1863ec	imipenem	Susceptible	<=1	1	mg/L	MIC	CLSI	Laboratory Method	Klebsiella pneumoniae	Klebsiella
573	imipenem	573.12780	Klebsiella pneumoniae strain AR_0145	imipenem	Resistant	==16	16	mg/L	MIC	CLSI	Laboratory Method	Klebsiella pneumoniae	Klebsiella
573	imipenem	573.14169	Klebsiella pneumoniae KPN457ec	imipenem	Susceptible	<=1	1	mg/L	MIC	CLSI	Laboratory Method	Klebsiella pneumoniae	Klebsiella
573	imipenem	573.13254	Klebsiella pneumoniae KPN1275ec	imipenem	Susceptible	<=1	1	mg/L	MIC	CLSI	Laboratory Method	Klebsiella pneumoniae	Klebsiella
573	imipenem	573.13710	Klebsiella pneumoniae KPN1848ec	imipenem	Susceptible	<=1	1	mg/L	MIC	CLSI	Laboratory Method	Klebsiella pneumoniae	Klebsiella
573	imipenem	573.14017	Klebsiella pneumoniae KPN279ec	imipenem	Susceptible	<=1	1	mg/L	MIC	CLSI	Laboratory Method	Klebsiella pneumoniae	Klebsiella
573	imipenem	573.13319	Klebsiella pneumoniae KPN1361ec	imipenem	Susceptible	<=1	1	mg/L	MIC	CLSI	Laboratory Method	Klebsiella pneumoniae	Klebsiella
470	imipenem	470.1559	Acinetobacter baumannii strain MRSN7081	imipenem	Resistant	>8	8	mg/L	MIC	CLSI	Laboratory Method	Acinetobacter baumannii	Acinetobacter
470	imipenem	470.2844	Acinetobacter baumannii strain AR_0037	imipenem	Resistant	==64	64	mg/L	MIC	CLSI	Laboratory Method	Acinetobacter baumannii	Acinetobacter
573	imipenem	573.14344	Klebsiella pneumoniae KPN718ec	imipenem	Susceptible	<=1	1	mg/L	MIC	CLSI	Laboratory Method	Klebsiella pneumoniae	Klebsiella
562	imipenem	562.29003	Escherichia coli strain AR_0378	imipenem	Susceptible	<=0.5	0.5	mg/L	MIC	CLSI	Laboratory Method	Escherichia coli	Escherichia
573	imipenem	573.13980	Klebsiella pneumoniae KPN235ec	imipenem	Susceptible	<=1	1	mg/L	MIC	CLSI	Laboratory Method	Klebsiella pneumoniae	Klebsiella
470	imipenem	470.7537	Acinetobacter baumannii strain MRSN15064	imipenem	Susceptible	4	4	mg/L	MIC	CLSI	Laboratory Method	Acinetobacter baumannii	Acinetobacter
470	imipenem	470.8072	Acinetobacter baumannii strain MRSN83	imipenem	Resistant	8	8	mg/L	MIC	CLSI	Laboratory Method	Acinetobacter baumannii	Acinetobacter
287	imipenem	287.7777	Pseudomonas aeruginosa strain MRSN8136	imipenem	Resistant	>8	8	mg/L	MIC	CLSI	Laboratory Method	Pseudomonas aeruginosa	Pseudomonas
573	imipenem	573.13839	Klebsiella pneumoniae KPN2009ec	imipenem	Susceptible	<=1	1	mg/L	MIC	CLSI	Laboratory Method	Klebsiella pneumoniae	Klebsiella
470	imipenem	470.8060	Acinetobacter baumannii strain MRSN7816	imipenem	Susceptible	1	1	mg/L	MIC	CLSI	Laboratory Method	Acinetobacter baumannii	Acinetobacter
470	imipenem	470.8045	Acinetobacter baumannii strain MRSN7782	imipenem	Susceptible	1	1	mg/L	MIC	CLSI	Laboratory Method	Acinetobacter baumannii	Acinetobacter
573	imipenem	573.14161	Klebsiella pneumoniae KPN444ec	imipenem	Susceptible	<=1	1	mg/L	MIC	CLSI	Laboratory Method	Klebsiella pneumoniae	Klebsiella
573	imipenem	573.13938	Klebsiella pneumoniae KPN2127ec	imipenem	Resistant	>8	8	mg/L	MIC	CLSI	Laboratory Method	Klebsiella pneumoniae	Klebsiella
573	imipenem	573.14204	Klebsiella pneumoniae KPN515ec	imipenem	Resistant	>8	8	mg/L	MIC	CLSI	Laboratory Method	Klebsiella pneumoniae	Klebsiella
573	imipenem	573.13150	Klebsiella pneumoniae KPN1152ec	imipenem	Susceptible	<=1	1	mg/L	MIC	CLSI	Laboratory Method	Klebsiella pneumoniae	Klebsiella
287	imipenem	287.2975	Pseudomonas aeruginosa strain AR_0100	imipenem	Resistant	>64	64	mg/L	MIC	CLSI	Laboratory Method	Pseudomonas aeruginosa	Pseudomonas
470	imipenem	470.7586	Acinetobacter baumannii strain MRSN7068	imipenem	Susceptible	1	1	mg/L	MIC	CLSI	Laboratory Method	Acinetobacter baumannii	Acinetobacter
573	imipenem	573.13867	Klebsiella pneumoniae KPN2041ec	imipenem	Resistant	>8	8	mg/L	MIC	CLSI	Laboratory Method	Klebsiella pneumoniae	Klebsiella
573	imipenem	573.13284	Klebsiella pneumoniae KPN1323ec	imipenem	Susceptible	<=1	1	mg/L	MIC	CLSI	Laboratory Method	Klebsiella pneumoniae	Klebsiella
562	imipenem	562.42867	Escherichia coli strain MUGSI_47	imipenem	Resistant	8	8	mg/L	MIC	CLSI	Laboratory Method	Escherichia coli	Escherichia
287	imipenem	287.8528	Pseudomonas aeruginosa strain FDA-CDC-AR_0249	imipenem	Resistant	64	64	mg/L	MIC	CLSI	Laboratory Method	Pseudomonas aeruginosa	Pseudomonas
573	imipenem	573.13508	Klebsiella pneumoniae KPN1583ec	imipenem	Susceptible	<=1	1	mg/L	MIC	CLSI	Laboratory Method	Klebsiella pneumoniae	Klebsiella
573	imipenem	573.24334	Klebsiella pneumoniae strain MUGSI_116	imipenem	Resistant	4	4	mg/L	MIC	CLSI	Laboratory Method	Klebsiella pneumoniae	Klebsiella
470	imipenem	470.7638	Acinetobacter baumannii strain MRSN7155	imipenem	Susceptible	2	2	mg/L	MIC	CLSI	Laboratory Method	Acinetobacter baumannii	Acinetobacter
470	imipenem	470.8094	Acinetobacter baumannii strain MRSN910	imipenem	Susceptible	4	4	mg/L	MIC	CLSI	Laboratory Method	Acinetobacter baumannii	Acinetobacter
470	imipenem	470.8039	Acinetobacter baumannii strain MRSN7768	imipenem	Susceptible	1	1	mg/L	MIC	CLSI	Laboratory Method	Acinetobacter baumannii	Acinetobacter
573	imipenem	573.14488	Klebsiella pneumoniae KPN914ec	imipenem	Susceptible	<=1	1	mg/L	MIC	CLSI	Laboratory Method	Klebsiella pneumoniae	Klebsiella
573	imipenem	573.14299	Klebsiella pneumoniae KPN648ec	imipenem	Susceptible	<=1	1	mg/L	MIC	CLSI	Laboratory Method	Klebsiella pneumoniae	Klebsiella
573	imipenem	573.13170	Klebsiella pneumoniae KPN1177ec	imipenem	Susceptible	<=1	1	mg/L	MIC	CLSI	Laboratory Method	Klebsiella pneumoniae	Klebsiella
573	imipenem	573.14530	Klebsiella pneumoniae KPN966ec	imipenem	Resistant	>8	8	mg/L	MIC	CLSI	Laboratory Method	Klebsiella pneumoniae	Klebsiella
470	imipenem	470.9056	Acinetobacter baumannii strain MRSN480622	imipenem	Resistant	>=8	8	mg/L	MIC	CLSI		Acinetobacter baumannii	Acinetobacter
573	imipenem	573.13982	Klebsiella pneumoniae KPN237ec	imipenem	Susceptible	<=1	1	mg/L	MIC	CLSI	Laboratory Method	Klebsiella pneumoniae	Klebsiella
470	imipenem	470.8092	Acinetobacter baumannii strain MRSN908	imipenem	Resistant	8	8	mg/L	MIC	CLSI	Laboratory Method	Acinetobacter baumannii	Acinetobacter
562	imipenem	562.28566	Escherichia coli strain AR_0371	imipenem	Susceptible	<=0.5	0.5	mg/L	MIC	CLSI	Laboratory Method	Escherichia coli	Escherichia
470	imipenem	470.9070	Acinetobacter baumannii strain MRSN7735	imipenem	Susceptible	<=2	2	mg/L	MIC	CLSI		Acinetobacter baumannii	Acinetobacter
287	imipenem	287.5778	Pseudomonas aeruginosa strain AR_0095	imipenem	Resistant	==32	32	mg/L	MIC	CLSI	Laboratory Method	Pseudomonas aeruginosa	Pseudomonas
470	imipenem	470.9075	Acinetobacter baumannii strain MRSN32797	imipenem	Susceptible	<=2	2	mg/L	MIC	CLSI		Acinetobacter baumannii	Acinetobacter
573	imipenem	573.13647	Klebsiella pneumoniae KPN1751ec	imipenem	Susceptible	<=1	1	mg/L	MIC	CLSI	Laboratory Method	Klebsiella pneumoniae	Klebsiella
470	imipenem	470.7502	Acinetobacter baumannii strain MRSN11804	imipenem	Susceptible	4	4	mg/L	MIC	CLSI	Laboratory Method	Acinetobacter baumannii	Acinetobacter
573	imipenem	573.13957	Klebsiella pneumoniae KPN2168ec	imipenem	Resistant	4	4	mg/L	MIC	CLSI	Laboratory Method	Klebsiella pneumoniae	Klebsiella
562	imipenem	562.30362	Escherichia coli strain AR_0085	imipenem	Susceptible	<=0.5	0.5	mg/L	MIC	CLSI	Laboratory Method	Escherichia coli	Escherichia
470	imipenem	470.7355	Acinetobacter baumannii strain BL06	imipenem	Resistant	64	64	mg/L	MIC	CLSI	Laboratory Method	Acinetobacter baumannii	Acinetobacter
573	imipenem	573.13594	Klebsiella pneumoniae KPN1691ec	imipenem	Susceptible	<=1	1	mg/L	MIC	CLSI	Laboratory Method	Klebsiella pneumoniae	Klebsiella
470	imipenem	470.8084	Acinetobacter baumannii strain MRSN8900	imipenem	Susceptible	2	2	mg/L	MIC	CLSI	Laboratory Method	Acinetobacter baumannii	Acinetobacter
470	imipenem	470.8043	Acinetobacter baumannii strain MRSN7779	imipenem	Susceptible	1	1	mg/L	MIC	CLSI	Laboratory Method	Acinetobacter baumannii	Acinetobacter
470	imipenem	470.7918	Acinetobacter baumannii strain MRSN7557	imipenem	Resistant	8	8	mg/L	MIC	CLSI	Laboratory Method	Acinetobacter baumannii	Acinetobacter
287	imipenem	287.7799	Pseudomonas aeruginosa strain MRSN321	imipenem	Resistant	>8	8	mg/L	MIC	CLSI	Laboratory Method	Pseudomonas aeruginosa	Pseudomonas
573	imipenem	573.14140	Klebsiella pneumoniae KPN420ec	imipenem	Susceptible	<=1	1	mg/L	MIC	CLSI	Laboratory Method	Klebsiella pneumoniae	Klebsiella
287	imipenem	287.7807	Pseudomonas aeruginosa strain MRSN25762	imipenem	Resistant	>8	8	mg/L	MIC	CLSI	Laboratory Method	Pseudomonas aeruginosa	Pseudomonas
573	imipenem	573.14525	Klebsiella pneumoniae KPN959ec	imipenem	Susceptible	<=1	1	mg/L	MIC	CLSI	Laboratory Method	Klebsiella pneumoniae	Klebsiella
573	imipenem	573.24400	Klebsiella pneumoniae strain MUGSI_318	imipenem	Susceptible	0.5	0.5	mg/L	MIC	CLSI	Laboratory Method	Klebsiella pneumoniae	Klebsiella
287	imipenem	287.5750	Pseudomonas aeruginosa strain AR445	imipenem	Resistant	==32	32	mg/L	MIC	CLSI	Laboratory Method	Pseudomonas aeruginosa	Pseudomonas
573	imipenem	573.24321	Klebsiella pneumoniae strain MRSN14170	imipenem	Resistant	16	16	mg/L	MIC	CLSI	Laboratory Method	Klebsiella pneumoniae	Klebsiella
470	imipenem	470.8082	Acinetobacter baumannii strain MRSN89	imipenem	Resistant	8	8	mg/L	MIC	CLSI	Laboratory Method	Acinetobacter baumannii	Acinetobacter
562	imipenem	562.34089	Escherichia coli strain AR_0089	imipenem	Susceptible	<=0.5	0.5	mg/L	MIC	CLSI	Laboratory Method	Escherichia coli	Escherichia
573	imipenem	573.14019	Klebsiella pneumoniae KPN281ec	imipenem	Susceptible	<=1	1	mg/L	MIC	CLSI	Laboratory Method	Klebsiella pneumoniae	Klebsiella
573	imipenem	573.13383	Klebsiella pneumoniae KPN1441ec	imipenem	Susceptible	<=1	1	mg/L	MIC	CLSI	Laboratory Method	Klebsiella pneumoniae	Klebsiella
470	imipenem	470.7618	Acinetobacter baumannii strain MRSN7129	imipenem	Susceptible	2	2	mg/L	MIC	CLSI	Laboratory Method	Acinetobacter baumannii	Acinetobacter
470	imipenem	470.7848	Acinetobacter baumannii strain MRSN7448	imipenem	Susceptible	4	4	mg/L	MIC	CLSI	Laboratory Method	Acinetobacter baumannii	Acinetobacter
470	imipenem	470.7771	Acinetobacter baumannii strain MRSN7347	imipenem	Susceptible	1	1	mg/L	MIC	CLSI	Laboratory Method	Acinetobacter baumannii	Acinetobacter
470	imipenem	470.7523	Acinetobacter baumannii strain MRSN1439	imipenem	Susceptible	1	1	mg/L	MIC	CLSI	Laboratory Method	Acinetobacter baumannii	Acinetobacter
573	imipenem	573.13860	Klebsiella pneumoniae KPN2034ec	imipenem	Susceptible	<=1	1	mg/L	MIC	CLSI	Laboratory Method	Klebsiella pneumoniae	Klebsiella
470	imipenem	470.7426	Acinetobacter baumannii strain MRSN11680	imipenem	Susceptible	4	4	mg/L	MIC	CLSI	Laboratory Method	Acinetobacter baumannii	Acinetobacter
470	imipenem	470.7625	Acinetobacter baumannii strain MRSN7138	imipenem	Susceptible	2	2	mg/L	MIC	CLSI	Laboratory Method	Acinetobacter baumannii	Acinetobacter
470	imipenem	470.7899	Acinetobacter baumannii strain MRSN7517	imipenem	Susceptible	1	1	mg/L	MIC	CLSI	Laboratory Method	Acinetobacter baumannii	Acinetobacter
573	imipenem	573.14237	Klebsiella pneumoniae KPN560ec	imipenem	Susceptible	<=1	1	mg/L	MIC	CLSI	Laboratory Method	Klebsiella pneumoniae	Klebsiella
573	imipenem	573.14042	Klebsiella pneumoniae KPN307ec	imipenem	Susceptible	<=1	1	mg/L	MIC	CLSI	Laboratory Method	Klebsiella pneumoniae	Klebsiella
573	imipenem	573.13080	Klebsiella pneumoniae KPN1065ec	imipenem	Susceptible	<=1	1	mg/L	MIC	CLSI	Laboratory Method	Klebsiella pneumoniae	Klebsiella
470	imipenem	470.7468	Acinetobacter baumannii strain MRSN11751	imipenem	Susceptible	2	2	mg/L	MIC	CLSI	Laboratory Method	Acinetobacter baumannii	Acinetobacter
470	imipenem	470.7461	Acinetobacter baumannii strain MRSN11744	imipenem	Susceptible	1	1	mg/L	MIC	CLSI	Laboratory Method	Acinetobacter baumannii	Acinetobacter
470	imipenem	470.7545	Acinetobacter baumannii strain MRSN15073	imipenem	Susceptible	4	4	mg/L	MIC	CLSI	Laboratory Method	Acinetobacter baumannii	Acinetobacter
573	imipenem	573.14187	Klebsiella pneumoniae KPN480ec	imipenem	Susceptible	<=1	1	mg/L	MIC	CLSI	Laboratory Method	Klebsiella pneumoniae	Klebsiella
573	imipenem	573.13836	Klebsiella pneumoniae KPN2006ec	imipenem	Resistant	>8	8	mg/L	MIC	CLSI	Laboratory Method	Klebsiella pneumoniae	Klebsiella
573	imipenem	573.13641	Klebsiella pneumoniae KPN1743ec	imipenem	Susceptible	<=1	1	mg/L	MIC	CLSI	Laboratory Method	Klebsiella pneumoniae	Klebsiella
470	imipenem	470.7947	Acinetobacter baumannii strain MRSN7600	imipenem	Susceptible	1	1	mg/L	MIC	CLSI	Laboratory Method	Acinetobacter baumannii	Acinetobacter
573	imipenem	573.24342	Klebsiella pneumoniae strain MUGSI_125	imipenem	Resistant	4	4	mg/L	MIC	CLSI	Laboratory Method	Klebsiella pneumoniae	Klebsiella
573	imipenem	573.14548	Klebsiella pneumoniae KPN995ec	imipenem	Susceptible	<=1	1	mg/L	MIC	CLSI	Laboratory Method	Klebsiella pneumoniae	Klebsiella
573	imipenem	573.24397	Klebsiella pneumoniae strain MUGSI_314	imipenem	Resistant	4	4	mg/L	MIC	CLSI	Laboratory Method	Klebsiella pneumoniae	Klebsiella
470	imipenem	470.8027	Acinetobacter baumannii strain MRSN7740	imipenem	Susceptible	1	1	mg/L	MIC	CLSI	Laboratory Method	Acinetobacter baumannii	Acinetobacter
470	imipenem	470.8078	Acinetobacter baumannii strain MRSN886	imipenem	Resistant	8	8	mg/L	MIC	CLSI	Laboratory Method	Acinetobacter baumannii	Acinetobacter
287	imipenem	287.1482	Pseudomonas aeruginosa strain MRSN18971	imipenem	Susceptible	==2	2	mg/L	MIC	CLSI	Laboratory Method	Pseudomonas aeruginosa	Pseudomonas
470	imipenem	470.9090	Acinetobacter baumannii strain MRSN2821	imipenem	Susceptible	<=2	2	mg/L	MIC	CLSI		Acinetobacter baumannii	Acinetobacter
470	imipenem	470.7976	Acinetobacter baumannii strain MRSN7657	imipenem	Susceptible	1	1	mg/L	MIC	CLSI	Laboratory Method	Acinetobacter baumannii	Acinetobacter
573	imipenem	573.14203	Klebsiella pneumoniae KPN514ec	imipenem	Susceptible	<=1	1	mg/L	MIC	CLSI	Laboratory Method	Klebsiella pneumoniae	Klebsiella
573	imipenem	573.13204	Klebsiella pneumoniae KPN1214ec	imipenem	Susceptible	<=1	1	mg/L	MIC	CLSI	Laboratory Method	Klebsiella pneumoniae	Klebsiella
562	imipenem	562.19821	Escherichia coli strain AR_0149	imipenem	Resistant	==8	8	mg/L	MIC	CLSI	Laboratory Method	Escherichia coli	Escherichia
573	imipenem	573.13859	Klebsiella pneumoniae KPN2032ec	imipenem	Susceptible	<=1	1	mg/L	MIC	CLSI	Laboratory Method	Klebsiella pneumoniae	Klebsiella
470	imipenem	470.7550	Acinetobacter baumannii strain MRSN15080	imipenem	Susceptible	1	1	mg/L	MIC	CLSI	Laboratory Method	Acinetobacter baumannii	Acinetobacter
470	imipenem	470.7864	Acinetobacter baumannii strain MRSN7471	imipenem	Susceptible	1	1	mg/L	MIC	CLSI	Laboratory Method	Acinetobacter baumannii	Acinetobacter
573	imipenem	573.13863	Klebsiella pneumoniae KPN2037ec	imipenem	Susceptible	<=1	1	mg/L	MIC	CLSI	Laboratory Method	Klebsiella pneumoniae	Klebsiella
562	imipenem	562.42852	Escherichia coli strain MUGSI_250	imipenem	Susceptible	0.5	0.5	mg/L	MIC	CLSI	Laboratory Method	Escherichia coli	Escherichia
573	imipenem	573.14130	Klebsiella pneumoniae KPN409ec	imipenem	Susceptible	<=1	1	mg/L	MIC	CLSI	Laboratory Method	Klebsiella pneumoniae	Klebsiella
470	imipenem	470.7540	Acinetobacter baumannii strain MRSN15067	imipenem	Susceptible	2	2	mg/L	MIC	CLSI	Laboratory Method	Acinetobacter baumannii	Acinetobacter
470	imipenem	470.7662	Acinetobacter baumannii strain MRSN7186	imipenem	Susceptible	2	2	mg/L	MIC	CLSI	Laboratory Method	Acinetobacter baumannii	Acinetobacter
573	imipenem	573.13305	Klebsiella pneumoniae KPN1345ec	imipenem	Susceptible	<=1	1	mg/L	MIC	CLSI	Laboratory Method	Klebsiella pneumoniae	Klebsiella
573	imipenem	573.13335	Klebsiella pneumoniae KPN1385ec	imipenem	Susceptible	<=1	1	mg/L	MIC	CLSI	Laboratory Method	Klebsiella pneumoniae	Klebsiella
573	imipenem	573.14506	Klebsiella pneumoniae KPN935ec	imipenem	Resistant	>8	8	mg/L	MIC	CLSI	Laboratory Method	Klebsiella pneumoniae	Klebsiella
573	imipenem	573.13268	Klebsiella pneumoniae KPN1301ec	imipenem	Susceptible	<=1	1	mg/L	MIC	CLSI	Laboratory Method	Klebsiella pneumoniae	Klebsiella
470	imipenem	470.7642	Acinetobacter baumannii strain MRSN7159	imipenem	Susceptible	2	2	mg/L	MIC	CLSI	Laboratory Method	Acinetobacter baumannii	Acinetobacter
573	imipenem	573.13709	Klebsiella pneumoniae KPN1847ec	imipenem	Susceptible	<=1	1	mg/L	MIC	CLSI	Laboratory Method	Klebsiella pneumoniae	Klebsiella
573	imipenem	573.13820	Klebsiella pneumoniae KPN1987ec	imipenem	Susceptible	<=1	1	mg/L	MIC	CLSI	Laboratory Method	Klebsiella pneumoniae	Klebsiella
470	imipenem	470.7488	Acinetobacter baumannii strain MRSN11778	imipenem	Susceptible	1	1	mg/L	MIC	CLSI	Laboratory Method	Acinetobacter baumannii	Acinetobacter
573	imipenem	573.13606	Klebsiella pneumoniae KPN1703ec	imipenem	Susceptible	<=1	1	mg/L	MIC	CLSI	Laboratory Method	Klebsiella pneumoniae	Klebsiella
573	imipenem	573.13464	Klebsiella pneumoniae KPN1533ec	imipenem	Susceptible	<=1	1	mg/L	MIC	CLSI	Laboratory Method	Klebsiella pneumoniae	Klebsiella
470	imipenem	470.8055	Acinetobacter baumannii strain MRSN7806	imipenem	Susceptible	2	2	mg/L	MIC	CLSI	Laboratory Method	Acinetobacter baumannii	Acinetobacter
287	imipenem	287.5704	Pseudomonas aeruginosa strain AR_0351	imipenem	Resistant	==16	16	mg/L	MIC	CLSI	Laboratory Method	Pseudomonas aeruginosa	Pseudomonas
287	imipenem	287.5703	Pseudomonas aeruginosa strain AR_0358	imipenem	Resistant	==32	32	mg/L	MIC	CLSI	Laboratory Method	Pseudomonas aeruginosa	Pseudomonas
470	imipenem	470.7967	Acinetobacter baumannii strain MRSN7643	imipenem	Susceptible	2	2	mg/L	MIC	CLSI	Laboratory Method	Acinetobacter baumannii	Acinetobacter
562	imipenem	562.34088	Escherichia coli strain AR_0067	imipenem	Susceptible	<=0.5	0.5	mg/L	MIC	CLSI	Laboratory Method	Escherichia coli	Escherichia
573	imipenem	573.14448	Klebsiella pneumoniae KPN863ec	imipenem	Susceptible	<=1	1	mg/L	MIC	CLSI	Laboratory Method	Klebsiella pneumoniae	Klebsiella
573	imipenem	573.14075	Klebsiella pneumoniae KPN347ec	imipenem	Susceptible	<=1	1	mg/L	MIC	CLSI	Laboratory Method	Klebsiella pneumoniae	Klebsiella
573	imipenem	573.14270	Klebsiella pneumoniae KPN599ec	imipenem	Susceptible	<=1	1	mg/L	MIC	CLSI	Laboratory Method	Klebsiella pneumoniae	Klebsiella
470	imipenem	470.7351	Acinetobacter baumannii strain BL02	imipenem	Resistant	64	64	mg/L	MIC	CLSI	Laboratory Method	Acinetobacter baumannii	Acinetobacter
287	imipenem	287.7849	Pseudomonas aeruginosa strain MRSN12283	imipenem	Resistant	>8	8	mg/L	MIC	CLSI	Laboratory Method	Pseudomonas aeruginosa	Pseudomonas
470	imipenem	470.8001	Acinetobacter baumannii strain MRSN7695	imipenem	Susceptible	1	1	mg/L	MIC	CLSI	Laboratory Method	Acinetobacter baumannii	Acinetobacter
470	imipenem	470.7729	Acinetobacter baumannii strain MRSN7285	imipenem	Susceptible	4	4	mg/L	MIC	CLSI	Laboratory Method	Acinetobacter baumannii	Acinetobacter
573	imipenem	573.14303	Klebsiella pneumoniae KPN669ec	imipenem	Resistant	>8	8	mg/L	MIC	CLSI	Laboratory Method	Klebsiella pneumoniae	Klebsiella
470	imipenem	470.1554	Acinetobacter baumannii strain MRSN16882	imipenem	Resistant	>8	8	mg/L	MIC	CLSI	Laboratory Method	Acinetobacter baumannii	Acinetobacter
573	imipenem	573.14092	Klebsiella pneumoniae KPN369ec	imipenem	Susceptible	<=1	1	mg/L	MIC	CLSI	Laboratory Method	Klebsiella pneumoniae	Klebsiella
470	imipenem	470.7453	Acinetobacter baumannii strain MRSN11729	imipenem	Susceptible	1	1	mg/L	MIC	CLSI	Laboratory Method	Acinetobacter baumannii	Acinetobacter
573	imipenem	573.14397	Klebsiella pneumoniae KPN786ec	imipenem	Susceptible	<=1	1	mg/L	MIC	CLSI	Laboratory Method	Klebsiella pneumoniae	Klebsiella
573	imipenem	573.13117	Klebsiella pneumoniae KPN1115ec	imipenem	Susceptible	<=1	1	mg/L	MIC	CLSI	Laboratory Method	Klebsiella pneumoniae	Klebsiella
470	imipenem	470.7719	Acinetobacter baumannii strain MRSN7272	imipenem	Susceptible	2	2	mg/L	MIC	CLSI	Laboratory Method	Acinetobacter baumannii	Acinetobacter
573	imipenem	573.13825	Klebsiella pneumoniae KPN1992ec	imipenem	Susceptible	<=1	1	mg/L	MIC	CLSI	Laboratory Method	Klebsiella pneumoniae	Klebsiella
573	imipenem	573.12778	Klebsiella pneumoniae strain AR_0125	imipenem	Resistant	==16	16	mg/L	MIC	CLSI	Laboratory Method	Klebsiella pneumoniae	Klebsiella
470	imipenem	470.8012	Acinetobacter baumannii strain MRSN7712	imipenem	Susceptible	1	1	mg/L	MIC	CLSI	Laboratory Method	Acinetobacter baumannii	Acinetobacter
573	imipenem	573.13120	Klebsiella pneumoniae KPN1118ec	imipenem	Susceptible	<=1	1	mg/L	MIC	CLSI	Laboratory Method	Klebsiella pneumoniae	Klebsiella
470	imipenem	470.9071	Acinetobacter baumannii strain MRSN7446	imipenem	Susceptible	<=2	2	mg/L	MIC	CLSI		Acinetobacter baumannii	Acinetobacter
573	imipenem	573.13172	Klebsiella pneumoniae KPN1179ec	imipenem	Resistant	>8	8	mg/L	MIC	CLSI	Laboratory Method	Klebsiella pneumoniae	Klebsiella
573	imipenem	573.18541	Klebsiella pneumoniae strain TVGHCRE225	imipenem	Resistant	>=16	16	mg/L	MIC	CLSI	Laboratory Method	Klebsiella pneumoniae	Klebsiella
470	imipenem	470.7900	Acinetobacter baumannii strain MRSN7520	imipenem	Susceptible	1	1	mg/L	MIC	CLSI	Laboratory Method	Acinetobacter baumannii	Acinetobacter
573	imipenem	573.13772	Klebsiella pneumoniae KPN1918ec	imipenem	Susceptible	<=1	1	mg/L	MIC	CLSI	Laboratory Method	Klebsiella pneumoniae	Klebsiella
470	imipenem	470.9103	Acinetobacter baumannii strain MRSN15129	imipenem	Susceptible	<=2	2	mg/L	MIC	CLSI		Acinetobacter baumannii	Acinetobacter
470	imipenem	470.7692	Acinetobacter baumannii strain MRSN7237	imipenem	Susceptible	1	1	mg/L	MIC	CLSI	Laboratory Method	Acinetobacter baumannii	Acinetobacter
470	imipenem	470.7772	Acinetobacter baumannii strain MRSN7348	imipenem	Susceptible	1	1	mg/L	MIC	CLSI	Laboratory Method	Acinetobacter baumannii	Acinetobacter
470	imipenem	470.7487	Acinetobacter baumannii strain MRSN11777	imipenem	Susceptible	4	4	mg/L	MIC	CLSI	Laboratory Method	Acinetobacter baumannii	Acinetobacter
470	imipenem	470.1548	Acinetobacter baumannii strain MRSN17592	imipenem	Susceptible	<=0.25	0.25	mg/L	MIC	CLSI	Laboratory Method	Acinetobacter baumannii	Acinetobacter
562	imipenem	562.42861	Escherichia coli strain MUGSI_287	imipenem	Susceptible	0.5	0.5	mg/L	MIC	CLSI	Laboratory Method	Escherichia coli	Escherichia
470	imipenem	470.8034	Acinetobacter baumannii strain MRSN7756	imipenem	Susceptible	1	1	mg/L	MIC	CLSI	Laboratory Method	Acinetobacter baumannii	Acinetobacter
573	imipenem	573.13845	Klebsiella pneumoniae KPN2015ec	imipenem	Susceptible	<=1	1	mg/L	MIC	CLSI	Laboratory Method	Klebsiella pneumoniae	Klebsiella
470	imipenem	470.7452	Acinetobacter baumannii strain MRSN11727	imipenem	Susceptible	2	2	mg/L	MIC	CLSI	Laboratory Method	Acinetobacter baumannii	Acinetobacter
573	imipenem	573.13033	Klebsiella pneumoniae KPN1002ec	imipenem	Susceptible	<=1	1	mg/L	MIC	CLSI	Laboratory Method	Klebsiella pneumoniae	Klebsiella
573	imipenem	573.13967	Klebsiella pneumoniae KPN220ec	imipenem	Susceptible	<=1	1	mg/L	MIC	CLSI	Laboratory Method	Klebsiella pneumoniae	Klebsiella
72407	imipenem	72407.1435	Klebsiella pneumoniae subsp. pneumoniae strain D8	imipenem	Susceptible	==0.25	0.25	mg/L	MIC	CLSI		Klebsiella pneumoniae	Klebsiella
562	imipenem	562.42761	Escherichia coli strain FDA-CDC-AR_0020	imipenem	Susceptible	1	1	mg/L	MIC	CLSI	Laboratory Method	Escherichia coli	Escherichia
573	imipenem	573.14440	Klebsiella pneumoniae KPN848ec	imipenem	Susceptible	<=1	1	mg/L	MIC	CLSI	Laboratory Method	Klebsiella pneumoniae	Klebsiella
573	imipenem	573.14214	Klebsiella pneumoniae KPN528ec	imipenem	Resistant	>8	8	mg/L	MIC	CLSI	Laboratory Method	Klebsiella pneumoniae	Klebsiella
573	imipenem	573.14286	Klebsiella pneumoniae KPN619ec	imipenem	Susceptible	<=1	1	mg/L	MIC	CLSI	Laboratory Method	Klebsiella pneumoniae	Klebsiella
573	imipenem	573.13549	Klebsiella pneumoniae KPN1639ec	imipenem	Susceptible	<=1	1	mg/L	MIC	CLSI	Laboratory Method	Klebsiella pneumoniae	Klebsiella
573	imipenem	573.14342	Klebsiella pneumoniae KPN716ec	imipenem	Resistant	>8	8	mg/L	MIC	CLSI	Laboratory Method	Klebsiella pneumoniae	Klebsiella
573	imipenem	573.20065	Klebsiella pneumoniae strain AR_0046	imipenem	Resistant	==64	64	mg/L	MIC	CLSI	Laboratory Method	Klebsiella pneumoniae	Klebsiella
573	imipenem	573.13995	Klebsiella pneumoniae KPN256ec	imipenem	Susceptible	<=1	1	mg/L	MIC	CLSI	Laboratory Method	Klebsiella pneumoniae	Klebsiella
573	imipenem	573.14361	Klebsiella pneumoniae KPN738ec	imipenem	Susceptible	<=1	1	mg/L	MIC	CLSI	Laboratory Method	Klebsiella pneumoniae	Klebsiella
470	imipenem	470.7767	Acinetobacter baumannii strain MRSN7343	imipenem	Susceptible	2	2	mg/L	MIC	CLSI	Laboratory Method	Acinetobacter baumannii	Acinetobacter
562	imipenem	562.42762	Escherichia coli strain FDA-CDC-AR_0084	imipenem	Susceptible	0.5	0.5	mg/L	MIC	CLSI	Laboratory Method	Escherichia coli	Escherichia
573	imipenem	573.14316	Klebsiella pneumoniae KPN685ec	imipenem	Resistant	>8	8	mg/L	MIC	CLSI	Laboratory Method	Klebsiella pneumoniae	Klebsiella
573	imipenem	573.14038	Klebsiella pneumoniae KPN303ec	imipenem	Susceptible	<=1	1	mg/L	MIC	CLSI	Laboratory Method	Klebsiella pneumoniae	Klebsiella
573	imipenem	573.13858	Klebsiella pneumoniae KPN2031ec	imipenem	Susceptible	<=1	1	mg/L	MIC	CLSI	Laboratory Method	Klebsiella pneumoniae	Klebsiella
573	imipenem	573.14546	Klebsiella pneumoniae KPN990ec	imipenem	Susceptible	<=1	1	mg/L	MIC	CLSI	Laboratory Method	Klebsiella pneumoniae	Klebsiella
573	imipenem	573.14071	Klebsiella pneumoniae KPN340ec	imipenem	Susceptible	<=1	1	mg/L	MIC	CLSI	Laboratory Method	Klebsiella pneumoniae	Klebsiella
72407	imipenem	72407.1438	Klebsiella pneumoniae subsp. pneumoniae strain B10	imipenem	Resistant	==256	256	mg/L	MIC	CLSI		Klebsiella pneumoniae	Klebsiella
470	imipenem	470.7419	Acinetobacter baumannii strain MRSN11659	imipenem	Susceptible	1	1	mg/L	MIC	CLSI	Laboratory Method	Acinetobacter baumannii	Acinetobacter
573	imipenem	573.14392	Klebsiella pneumoniae KPN780ec	imipenem	Susceptible	<=1	1	mg/L	MIC	CLSI	Laboratory Method	Klebsiella pneumoniae	Klebsiella
573	imipenem	573.13581	Klebsiella pneumoniae KPN1677ec	imipenem	Susceptible	<=1	1	mg/L	MIC	CLSI	Laboratory Method	Klebsiella pneumoniae	Klebsiella
573	imipenem	573.13492	Klebsiella pneumoniae KPN1564ec	imipenem	Resistant	>8	8	mg/L	MIC	CLSI	Laboratory Method	Klebsiella pneumoniae	Klebsiella
573	imipenem	573.13886	Klebsiella pneumoniae KPN2062ec	imipenem	Susceptible	<=1	1	mg/L	MIC	CLSI	Laboratory Method	Klebsiella pneumoniae	Klebsiella
470	imipenem	470.8003	Acinetobacter baumannii strain MRSN7698	imipenem	Susceptible	1	1	mg/L	MIC	CLSI	Laboratory Method	Acinetobacter baumannii	Acinetobacter
470	imipenem	470.7667	Acinetobacter baumannii strain MRSN7206	imipenem	Susceptible	1	1	mg/L	MIC	CLSI	Laboratory Method	Acinetobacter baumannii	Acinetobacter
573	imipenem	573.13935	Klebsiella pneumoniae KPN2121ec	imipenem	Susceptible	<=1	1	mg/L	MIC	CLSI	Laboratory Method	Klebsiella pneumoniae	Klebsiella
573	imipenem	573.13969	Klebsiella pneumoniae KPN222ec	imipenem	Susceptible	<=1	1	mg/L	MIC	CLSI	Laboratory Method	Klebsiella pneumoniae	Klebsiella
573	imipenem	573.13036	Klebsiella pneumoniae KPN1007ec	imipenem	Susceptible	<=1	1	mg/L	MIC	CLSI	Laboratory Method	Klebsiella pneumoniae	Klebsiella
573	imipenem	573.13720	Klebsiella pneumoniae KPN1857ec	imipenem	Susceptible	<=1	1	mg/L	MIC	CLSI	Laboratory Method	Klebsiella pneumoniae	Klebsiella
573	imipenem	573.13314	Klebsiella pneumoniae KPN1355ec	imipenem	Susceptible	<=1	1	mg/L	MIC	CLSI	Laboratory Method	Klebsiella pneumoniae	Klebsiella
573	imipenem	573.14229	Klebsiella pneumoniae KPN550ec	imipenem	Resistant	8	8	mg/L	MIC	CLSI	Laboratory Method	Klebsiella pneumoniae	Klebsiella
573	imipenem	573.13465	Klebsiella pneumoniae KPN1534ec	imipenem	Susceptible	<=1	1	mg/L	MIC	CLSI	Laboratory Method	Klebsiella pneumoniae	Klebsiella
573	imipenem	573.13513	Klebsiella pneumoniae KPN1588ec	imipenem	Resistant	>8	8	mg/L	MIC	CLSI	Laboratory Method	Klebsiella pneumoniae	Klebsiella
470	imipenem	470.7869	Acinetobacter baumannii strain MRSN7478	imipenem	Resistant	8	8	mg/L	MIC	CLSI	Laboratory Method	Acinetobacter baumannii	Acinetobacter
573	imipenem	573.14111	Klebsiella pneumoniae KPN388ec	imipenem	Susceptible	<=1	1	mg/L	MIC	CLSI	Laboratory Method	Klebsiella pneumoniae	Klebsiella
573	imipenem	573.13631	Klebsiella pneumoniae KPN1729ec	imipenem	Susceptible	<=1	1	mg/L	MIC	CLSI	Laboratory Method	Klebsiella pneumoniae	Klebsiella
470	imipenem	470.7610	Acinetobacter baumannii strain MRSN7118	imipenem	Susceptible	1	1	mg/L	MIC	CLSI	Laboratory Method	Acinetobacter baumannii	Acinetobacter
470	imipenem	470.7924	Acinetobacter baumannii strain MRSN7566	imipenem	Susceptible	1	1	mg/L	MIC	CLSI	Laboratory Method	Acinetobacter baumannii	Acinetobacter
573	imipenem	573.13632	Klebsiella pneumoniae KPN172ec	imipenem	Susceptible	<=1	1	mg/L	MIC	CLSI	Laboratory Method	Klebsiella pneumoniae	Klebsiella
470	imipenem	470.7368	Acinetobacter baumannii strain BL19	imipenem	Resistant	64	64	mg/L	MIC	CLSI	Laboratory Method	Acinetobacter baumannii	Acinetobacter
470	imipenem	470.7832	Acinetobacter baumannii strain MRSN7417	imipenem	Resistant	8	8	mg/L	MIC	CLSI	Laboratory Method	Acinetobacter baumannii	Acinetobacter
573	imipenem	573.14329	Klebsiella pneumoniae KPN701ec	imipenem	Resistant	8	8	mg/L	MIC	CLSI	Laboratory Method	Klebsiella pneumoniae	Klebsiella
573	imipenem	573.13900	Klebsiella pneumoniae KPN2078ec	imipenem	Resistant	>8	8	mg/L	MIC	CLSI	Laboratory Method	Klebsiella pneumoniae	Klebsiella
573	imipenem	573.13329	Klebsiella pneumoniae KPN1378ec	imipenem	Susceptible	<=1	1	mg/L	MIC	CLSI	Laboratory Method	Klebsiella pneumoniae	Klebsiella
573	imipenem	573.13607	Klebsiella pneumoniae KPN1704ec	imipenem	Susceptible	<=1	1	mg/L	MIC	CLSI	Laboratory Method	Klebsiella pneumoniae	Klebsiella
470	imipenem	470.8011	Acinetobacter baumannii strain MRSN7711	imipenem	Susceptible	4	4	mg/L	MIC	CLSI	Laboratory Method	Acinetobacter baumannii	Acinetobacter
562	imipenem	562.29007	Escherichia coli strain AR435	imipenem	Resistant	==4	4	mg/L	MIC	CLSI	Laboratory Method	Escherichia coli	Escherichia
573	imipenem	573.14077	Klebsiella pneumoniae KPN350ec	imipenem	Susceptible	<=1	1	mg/L	MIC	CLSI	Laboratory Method	Klebsiella pneumoniae	Klebsiella
573	imipenem	573.13270	Klebsiella pneumoniae KPN1303ec	imipenem	Susceptible	<=1	1	mg/L	MIC	CLSI	Laboratory Method	Klebsiella pneumoniae	Klebsiella
573	imipenem	573.14219	Klebsiella pneumoniae KPN535ec	imipenem	Susceptible	<=1	1	mg/L	MIC	CLSI	Laboratory Method	Klebsiella pneumoniae	Klebsiella
573	imipenem	573.14309	Klebsiella pneumoniae KPN678ec	imipenem	Susceptible	<=1	1	mg/L	MIC	CLSI	Laboratory Method	Klebsiella pneumoniae	Klebsiella
573	imipenem	573.13285	Klebsiella pneumoniae KPN1325ec	imipenem	Susceptible	<=1	1	mg/L	MIC	CLSI	Laboratory Method	Klebsiella pneumoniae	Klebsiella
470	imipenem	470.7630	Acinetobacter baumannii strain MRSN7145	imipenem	Susceptible	2	2	mg/L	MIC	CLSI	Laboratory Method	Acinetobacter baumannii	Acinetobacter
573	imipenem	573.12781	Klebsiella pneumoniae strain AR_0152	imipenem	Resistant	==4	4	mg/L	MIC	CLSI	Laboratory Method	Klebsiella pneumoniae	Klebsiella
573	imipenem	573.27954	Klebsiella pneumoniae strain Kp29	imipenem	Resistant	>8	8	mg/L	MIC	CLSI		Klebsiella pneumoniae	Klebsiella
562	imipenem	562.42781	Escherichia coli strain M26	imipenem	Susceptible	0.25	0.25	mg/L	MIC	CLSI	Laboratory Method	Escherichia coli	Escherichia
573	imipenem	573.14001	Klebsiella pneumoniae KPN262ec	imipenem	Resistant	>8	8	mg/L	MIC	CLSI	Laboratory Method	Klebsiella pneumoniae	Klebsiella
470	imipenem	470.8036	Acinetobacter baumannii strain MRSN7760	imipenem	Susceptible	1	1	mg/L	MIC	CLSI	Laboratory Method	Acinetobacter baumannii	Acinetobacter
573	imipenem	573.13567	Klebsiella pneumoniae KPN1660ec	imipenem	Susceptible	<=1	1	mg/L	MIC	CLSI	Laboratory Method	Klebsiella pneumoniae	Klebsiella
287	imipenem	287.7858	Pseudomonas aeruginosa strain MRSN11285	imipenem	Susceptible	==1	1	mg/L	MIC	CLSI	Laboratory Method	Pseudomonas aeruginosa	Pseudomonas
470	imipenem	470.7934	Acinetobacter baumannii strain MRSN7579	imipenem	Susceptible	2	2	mg/L	MIC	CLSI	Laboratory Method	Acinetobacter baumannii	Acinetobacter
562	imipenem	562.28563	Escherichia coli strain AR_0374	imipenem	Susceptible	<=0.5	0.5	mg/L	MIC	CLSI	Laboratory Method	Escherichia coli	Escherichia
470	imipenem	470.7637	Acinetobacter baumannii strain MRSN7154	imipenem	Susceptible	1	1	mg/L	MIC	CLSI	Laboratory Method	Acinetobacter baumannii	Acinetobacter
470	imipenem	470.7912	Acinetobacter baumannii strain MRSN7547	imipenem	Susceptible	1	1	mg/L	MIC	CLSI	Laboratory Method	Acinetobacter baumannii	Acinetobacter
573	imipenem	573.14376	Klebsiella pneumoniae KPN758ec	imipenem	Susceptible	<=1	1	mg/L	MIC	CLSI	Laboratory Method	Klebsiella pneumoniae	Klebsiella
573	imipenem	573.14494	Klebsiella pneumoniae KPN922ec	imipenem	Susceptible	<=1	1	mg/L	MIC	CLSI	Laboratory Method	Klebsiella pneumoniae	Klebsiella
573	imipenem	573.13705	Klebsiella pneumoniae KPN1842ec	imipenem	Susceptible	<=1	1	mg/L	MIC	CLSI	Laboratory Method	Klebsiella pneumoniae	Klebsiella
573	imipenem	573.13279	Klebsiella pneumoniae KPN1316ec	imipenem	Susceptible	<=1	1	mg/L	MIC	CLSI	Laboratory Method	Klebsiella pneumoniae	Klebsiella
573	imipenem	573.13922	Klebsiella pneumoniae KPN2101ec	imipenem	Susceptible	<=1	1	mg/L	MIC	CLSI	Laboratory Method	Klebsiella pneumoniae	Klebsiella
562	imipenem	562.17722	Escherichia coli strain AR_0055	imipenem	Resistant	==8	8	mg/L	MIC	CLSI	Laboratory Method	Escherichia coli	Escherichia
573	imipenem	573.13678	Klebsiella pneumoniae KPN1785ec	imipenem	Susceptible	<=1	1	mg/L	MIC	CLSI	Laboratory Method	Klebsiella pneumoniae	Klebsiella
470	imipenem	470.7499	Acinetobacter baumannii strain MRSN11797	imipenem	Susceptible	4	4	mg/L	MIC	CLSI	Laboratory Method	Acinetobacter baumannii	Acinetobacter
573	imipenem	573.14055	Klebsiella pneumoniae KPN321ec	imipenem	Susceptible	<=1	1	mg/L	MIC	CLSI	Laboratory Method	Klebsiella pneumoniae	Klebsiella
573	imipenem	573.13250	Klebsiella pneumoniae KPN1271ec	imipenem	Susceptible	<=1	1	mg/L	MIC	CLSI	Laboratory Method	Klebsiella pneumoniae	Klebsiella
287	imipenem	287.8027	Pseudomonas aeruginosa strain MRSN401528	imipenem	Susceptible	==1	1	mg/L	MIC	CLSI	Laboratory Method	Pseudomonas aeruginosa	Pseudomonas
470	imipenem	470.7971	Acinetobacter baumannii strain MRSN7648	imipenem	Susceptible	1	1	mg/L	MIC	CLSI	Laboratory Method	Acinetobacter baumannii	Acinetobacter
287	imipenem	287.14071	Pseudomonas aeruginosa strain CLB 24388	imipenem	Resistant	==32	32	mg/L	MIC	CLSI		Pseudomonas aeruginosa	Pseudomonas
573	imipenem	573.14112	Klebsiella pneumoniae KPN389ec	imipenem	Susceptible	<=1	1	mg/L	MIC	CLSI	Laboratory Method	Klebsiella pneumoniae	Klebsiella
470	imipenem	470.9091	Acinetobacter baumannii strain MRSN10372	imipenem	Susceptible	<=2	2	mg/L	MIC	CLSI		Acinetobacter baumannii	Acinetobacter
573	imipenem	573.13944	Klebsiella pneumoniae KPN2151ec	imipenem	Resistant	4	4	mg/L	MIC	CLSI	Laboratory Method	Klebsiella pneumoniae	Klebsiella
470	imipenem	470.7816	Acinetobacter baumannii strain MRSN7401	imipenem	Resistant	8	8	mg/L	MIC	CLSI	Laboratory Method	Acinetobacter baumannii	Acinetobacter
562	imipenem	562.17620	Escherichia coli strain AR_0114	imipenem	Resistant	==4	4	mg/L	MIC	CLSI	Laboratory Method	Escherichia coli	Escherichia
573	imipenem	573.14442	Klebsiella pneumoniae KPN852ec	imipenem	Resistant	>8	8	mg/L	MIC	CLSI	Laboratory Method	Klebsiella pneumoniae	Klebsiella
470	imipenem	470.7873	Acinetobacter baumannii strain MRSN7483	imipenem	Susceptible	1	1	mg/L	MIC	CLSI	Laboratory Method	Acinetobacter baumannii	Acinetobacter
562	imipenem	562.28389	Escherichia coli strain AR_0077	imipenem	Susceptible	<=0.5	0.5	mg/L	MIC	CLSI	Laboratory Method	Escherichia coli	Escherichia
470	imipenem	470.7604	Acinetobacter baumannii strain MRSN7111	imipenem	Susceptible	2	2	mg/L	MIC	CLSI	Laboratory Method	Acinetobacter baumannii	Acinetobacter
573	imipenem	573.12796	Klebsiella pneumoniae strain MLST-15	imipenem	Resistant	==32	32	mg/L	MIC	CLSI	Laboratory Method	Klebsiella pneumoniae	Klebsiella
287	imipenem	287.7803	Pseudomonas aeruginosa strain MRSN436311	imipenem	Resistant	>8	8	mg/L	MIC	CLSI	Laboratory Method	Pseudomonas aeruginosa	Pseudomonas
573	imipenem	573.14484	Klebsiella pneumoniae KPN911ec	imipenem	Susceptible	<=1	1	mg/L	MIC	CLSI	Laboratory Method	Klebsiella pneumoniae	Klebsiella
573	imipenem	573.13884	Klebsiella pneumoniae KPN205ec	imipenem	Susceptible	<=1	1	mg/L	MIC	CLSI	Laboratory Method	Klebsiella pneumoniae	Klebsiella
470	imipenem	470.7539	Acinetobacter baumannii strain MRSN15066	imipenem	Susceptible	2	2	mg/L	MIC	CLSI	Laboratory Method	Acinetobacter baumannii	Acinetobacter
573	imipenem	573.13054	Klebsiella pneumoniae KPN1031ec	imipenem	Susceptible	<=1	1	mg/L	MIC	CLSI	Laboratory Method	Klebsiella pneumoniae	Klebsiella
573	imipenem	573.7029	Klebsiella pneumoniae strain AR_0005	imipenem	Resistant	==16	16	mg/L	MIC	CLSI	Laboratory Method	Klebsiella pneumoniae	Klebsiella
573	imipenem	573.14320	Klebsiella pneumoniae KPN690ec	imipenem	Susceptible	<=1	1	mg/L	MIC	CLSI	Laboratory Method	Klebsiella pneumoniae	Klebsiella
573	imipenem	573.13735	Klebsiella pneumoniae KPN1871ec	imipenem	Susceptible	<=1	1	mg/L	MIC	CLSI	Laboratory Method	Klebsiella pneumoniae	Klebsiella
573	imipenem	573.14418	Klebsiella pneumoniae KPN818ec	imipenem	Resistant	>8	8	mg/L	MIC	CLSI	Laboratory Method	Klebsiella pneumoniae	Klebsiella
573	imipenem	573.13089	Klebsiella pneumoniae KPN1077ec	imipenem	Susceptible	<=1	1	mg/L	MIC	CLSI	Laboratory Method	Klebsiella pneumoniae	Klebsiella
573	imipenem	573.14134	Klebsiella pneumoniae KPN414ec	imipenem	Susceptible	<=1	1	mg/L	MIC	CLSI	Laboratory Method	Klebsiella pneumoniae	Klebsiella
470	imipenem	470.7363	Acinetobacter baumannii strain BL14	imipenem	Resistant	64	64	mg/L	MIC	CLSI	Laboratory Method	Acinetobacter baumannii	Acinetobacter
573	imipenem	573.13533	Klebsiella pneumoniae KPN1612ec	imipenem	Susceptible	<=1	1	mg/L	MIC	CLSI	Laboratory Method	Klebsiella pneumoniae	Klebsiella
573	imipenem	573.13927	Klebsiella pneumoniae KPN2109ec	imipenem	Susceptible	<=1	1	mg/L	MIC	CLSI	Laboratory Method	Klebsiella pneumoniae	Klebsiella
470	imipenem	470.7455	Acinetobacter baumannii strain MRSN11735	imipenem	Susceptible	1	1	mg/L	MIC	CLSI	Laboratory Method	Acinetobacter baumannii	Acinetobacter
470	imipenem	470.8021	Acinetobacter baumannii strain MRSN7724	imipenem	Susceptible	1	1	mg/L	MIC	CLSI	Laboratory Method	Acinetobacter baumannii	Acinetobacter
573	imipenem	573.14046	Klebsiella pneumoniae KPN312ec	imipenem	Susceptible	<=1	1	mg/L	MIC	CLSI	Laboratory Method	Klebsiella pneumoniae	Klebsiella
573	imipenem	573.13313	Klebsiella pneumoniae KPN1354ec	imipenem	Susceptible	<=1	1	mg/L	MIC	CLSI	Laboratory Method	Klebsiella pneumoniae	Klebsiella
573	imipenem	573.13864	Klebsiella pneumoniae KPN2038ec	imipenem	Susceptible	<=1	1	mg/L	MIC	CLSI	Laboratory Method	Klebsiella pneumoniae	Klebsiella
573	imipenem	573.14327	Klebsiella pneumoniae KPN698ec	imipenem	Susceptible	<=1	1	mg/L	MIC	CLSI	Laboratory Method	Klebsiella pneumoniae	Klebsiella
470	imipenem	470.7657	Acinetobacter baumannii strain MRSN7175	imipenem	Susceptible	2	2	mg/L	MIC	CLSI	Laboratory Method	Acinetobacter baumannii	Acinetobacter
470	imipenem	470.7905	Acinetobacter baumannii strain MRSN7531	imipenem	Susceptible	1	1	mg/L	MIC	CLSI	Laboratory Method	Acinetobacter baumannii	Acinetobacter
573	imipenem	573.13125	Klebsiella pneumoniae KPN1123ec	imipenem	Susceptible	<=1	1	mg/L	MIC	CLSI	Laboratory Method	Klebsiella pneumoniae	Klebsiella
470	imipenem	470.8019	Acinetobacter baumannii strain MRSN7722	imipenem	Susceptible	2	2	mg/L	MIC	CLSI	Laboratory Method	Acinetobacter baumannii	Acinetobacter
573	imipenem	573.14107	Klebsiella pneumoniae KPN384ec	imipenem	Susceptible	<=1	1	mg/L	MIC	CLSI	Laboratory Method	Klebsiella pneumoniae	Klebsiella
470	imipenem	470.7887	Acinetobacter baumannii strain MRSN7503	imipenem	Susceptible	4	4	mg/L	MIC	CLSI	Laboratory Method	Acinetobacter baumannii	Acinetobacter
573	imipenem	573.14490	Klebsiella pneumoniae KPN916ec	imipenem	Susceptible	<=1	1	mg/L	MIC	CLSI	Laboratory Method	Klebsiella pneumoniae	Klebsiella
573	imipenem	573.13844	Klebsiella pneumoniae KPN2013ec	imipenem	Susceptible	<=1	1	mg/L	MIC	CLSI	Laboratory Method	Klebsiella pneumoniae	Klebsiella
573	imipenem	573.13182	Klebsiella pneumoniae KPN1190ec	imipenem	Resistant	>8	8	mg/L	MIC	CLSI	Laboratory Method	Klebsiella pneumoniae	Klebsiella
573	imipenem	573.9721	Klebsiella pneumoniae strain AR_0117	imipenem	Resistant	==16	16	mg/L	MIC	CLSI	Laboratory Method	Klebsiella pneumoniae	Klebsiella
573	imipenem	573.13625	Klebsiella pneumoniae KPN1722ec	imipenem	Susceptible	<=1	1	mg/L	MIC	CLSI	Laboratory Method	Klebsiella pneumoniae	Klebsiella
470	imipenem	470.8087	Acinetobacter baumannii strain MRSN8903	imipenem	Resistant	8	8	mg/L	MIC	CLSI	Laboratory Method	Acinetobacter baumannii	Acinetobacter
287	imipenem	287.6330	Pseudomonas aeruginosa strain AR_0241	imipenem	Resistant	>64	64	mg/L	MIC	CLSI	Laboratory Method	Pseudomonas aeruginosa	Pseudomonas
470	imipenem	470.7715	Acinetobacter baumannii strain MRSN7267	imipenem	Susceptible	2	2	mg/L	MIC	CLSI	Laboratory Method	Acinetobacter baumannii	Acinetobacter
573	imipenem	573.14511	Klebsiella pneumoniae KPN943ec	imipenem	Susceptible	<=1	1	mg/L	MIC	CLSI	Laboratory Method	Klebsiella pneumoniae	Klebsiella
470	imipenem	470.7969	Acinetobacter baumannii strain MRSN7646	imipenem	Susceptible	1	1	mg/L	MIC	CLSI	Laboratory Method	Acinetobacter baumannii	Acinetobacter
573	imipenem	573.18086	Klebsiella pneumoniae strain AR376	imipenem	Susceptible	<=0.5	0.5	mg/L	MIC	CLSI	Laboratory Method	Klebsiella pneumoniae	Klebsiella
573	imipenem	573.13716	Klebsiella pneumoniae KPN1853ec	imipenem	Susceptible	<=1	1	mg/L	MIC	CLSI	Laboratory Method	Klebsiella pneumoniae	Klebsiella
573	imipenem	573.14208	Klebsiella pneumoniae KPN522ec	imipenem	Susceptible	<=1	1	mg/L	MIC	CLSI	Laboratory Method	Klebsiella pneumoniae	Klebsiella
573	imipenem	573.13471	Klebsiella pneumoniae KPN1542ec	imipenem	Susceptible	<=1	1	mg/L	MIC	CLSI	Laboratory Method	Klebsiella pneumoniae	Klebsiella
470	imipenem	470.7542	Acinetobacter baumannii strain MRSN15070	imipenem	Susceptible	1	1	mg/L	MIC	CLSI	Laboratory Method	Acinetobacter baumannii	Acinetobacter
470	imipenem	470.7448	Acinetobacter baumannii strain MRSN11722	imipenem	Susceptible	1	1	mg/L	MIC	CLSI	Laboratory Method	Acinetobacter baumannii	Acinetobacter
573	imipenem	573.13610	Klebsiella pneumoniae KPN1707ec	imipenem	Susceptible	<=1	1	mg/L	MIC	CLSI	Laboratory Method	Klebsiella pneumoniae	Klebsiella
470	imipenem	470.7381	Acinetobacter baumannii strain FDA-CDC-AR_0281	imipenem	Resistant	8	8	mg/L	MIC	CLSI	Laboratory Method	Acinetobacter baumannii	Acinetobacter
287	imipenem	287.7802	Pseudomonas aeruginosa strain MRSN390231	imipenem	Susceptible	==2	2	mg/L	MIC	CLSI	Laboratory Method	Pseudomonas aeruginosa	Pseudomonas
470	imipenem	470.7827	Acinetobacter baumannii strain MRSN7412	imipenem	Susceptible	2	2	mg/L	MIC	CLSI	Laboratory Method	Acinetobacter baumannii	Acinetobacter
470	imipenem	470.2847	Acinetobacter baumannii strain AR_0045	imipenem	Resistant	==32	32	mg/L	MIC	CLSI	Laboratory Method	Acinetobacter baumannii	Acinetobacter
470	imipenem	470.7955	Acinetobacter baumannii strain MRSN7618	imipenem	Susceptible	1	1	mg/L	MIC	CLSI	Laboratory Method	Acinetobacter baumannii	Acinetobacter
573	imipenem	573.13831	Klebsiella pneumoniae KPN2000ec	imipenem	Resistant	>8	8	mg/L	MIC	CLSI	Laboratory Method	Klebsiella pneumoniae	Klebsiella
470	imipenem	470.8075	Acinetobacter baumannii strain MRSN867	imipenem	Resistant	8	8	mg/L	MIC	CLSI	Laboratory Method	Acinetobacter baumannii	Acinetobacter
573	imipenem	573.13199	Klebsiella pneumoniae KPN1208ec	imipenem	Susceptible	<=1	1	mg/L	MIC	CLSI	Laboratory Method	Klebsiella pneumoniae	Klebsiella
573	imipenem	573.13851	Klebsiella pneumoniae KPN2023ec	imipenem	Susceptible	<=1	1	mg/L	MIC	CLSI	Laboratory Method	Klebsiella pneumoniae	Klebsiella
470	imipenem	470.7748	Acinetobacter baumannii strain MRSN7310	imipenem	Susceptible	1	1	mg/L	MIC	CLSI	Laboratory Method	Acinetobacter baumannii	Acinetobacter
470	imipenem	470.8106	Acinetobacter baumannii strain MRSN946	imipenem	Resistant	8	8	mg/L	MIC	CLSI	Laboratory Method	Acinetobacter baumannii	Acinetobacter
573	imipenem	573.14543	Klebsiella pneumoniae KPN986ec	imipenem	Susceptible	<=1	1	mg/L	MIC	CLSI	Laboratory Method	Klebsiella pneumoniae	Klebsiella
470	imipenem	470.7990	Acinetobacter baumannii strain MRSN7676	imipenem	Susceptible	1	1	mg/L	MIC	CLSI	Laboratory Method	Acinetobacter baumannii	Acinetobacter
470	imipenem	470.7483	Acinetobacter baumannii strain MRSN11771	imipenem	Susceptible	2	2	mg/L	MIC	CLSI	Laboratory Method	Acinetobacter baumannii	Acinetobacter
573	imipenem	573.14338	Klebsiella pneumoniae KPN712ec	imipenem	Susceptible	<=1	1	mg/L	MIC	CLSI	Laboratory Method	Klebsiella pneumoniae	Klebsiella
470	imipenem	470.7902	Acinetobacter baumannii strain MRSN7524	imipenem	Susceptible	2	2	mg/L	MIC	CLSI	Laboratory Method	Acinetobacter baumannii	Acinetobacter
470	imipenem	470.7421	Acinetobacter baumannii strain MRSN11669	imipenem	Susceptible	1	1	mg/L	MIC	CLSI	Laboratory Method	Acinetobacter baumannii	Acinetobacter
470	imipenem	470.8018	Acinetobacter baumannii strain MRSN7720	imipenem	Susceptible	1	1	mg/L	MIC	CLSI	Laboratory Method	Acinetobacter baumannii	Acinetobacter
562	imipenem	562.16324	Escherichia coli strain AR_0118	imipenem	Resistant	==8	8	mg/L	MIC	CLSI	Laboratory Method	Escherichia coli	Escherichia
470	imipenem	470.7458	Acinetobacter baumannii strain MRSN11738	imipenem	Susceptible	1	1	mg/L	MIC	CLSI	Laboratory Method	Acinetobacter baumannii	Acinetobacter
470	imipenem	470.1359	Acinetobacter baumannii strain MRSN16897	imipenem	Susceptible	==1	1	mg/L	MIC	CLSI	Laboratory Method	Acinetobacter baumannii	Acinetobacter
287	imipenem	287.7787	Pseudomonas aeruginosa strain MRSN5498	imipenem	Resistant	>8	8	mg/L	MIC	CLSI	Laboratory Method	Pseudomonas aeruginosa	Pseudomonas
573	imipenem	573.24351	Klebsiella pneumoniae strain MUGSI_139	imipenem	Resistant	8	8	mg/L	MIC	CLSI	Laboratory Method	Klebsiella pneumoniae	Klebsiella
470	imipenem	470.7894	Acinetobacter baumannii strain MRSN7511	imipenem	Susceptible	4	4	mg/L	MIC	CLSI	Laboratory Method	Acinetobacter baumannii	Acinetobacter
470	imipenem	470.8033	Acinetobacter baumannii strain MRSN7753	imipenem	Susceptible	1	1	mg/L	MIC	CLSI	Laboratory Method	Acinetobacter baumannii	Acinetobacter
573	imipenem	573.13041	Klebsiella pneumoniae KPN1014ec	imipenem	Susceptible	<=1	1	mg/L	MIC	CLSI	Laboratory Method	Klebsiella pneumoniae	Klebsiella
470	imipenem	470.7707	Acinetobacter baumannii strain MRSN7255	imipenem	Susceptible	2	2	mg/L	MIC	CLSI	Laboratory Method	Acinetobacter baumannii	Acinetobacter
287	imipenem	287.7822	Pseudomonas aeruginosa strain MRSN1688	imipenem	Susceptible	==2	2	mg/L	MIC	CLSI	Laboratory Method	Pseudomonas aeruginosa	Pseudomonas
470	imipenem	470.8077	Acinetobacter baumannii strain MRSN885	imipenem	Resistant	8	8	mg/L	MIC	CLSI	Laboratory Method	Acinetobacter baumannii	Acinetobacter
573	imipenem	573.13760	Klebsiella pneumoniae KPN1901ec	imipenem	Susceptible	<=1	1	mg/L	MIC	CLSI	Laboratory Method	Klebsiella pneumoniae	Klebsiella
573	imipenem	573.14221	Klebsiella pneumoniae KPN538ec	imipenem	Susceptible	<=1	1	mg/L	MIC	CLSI	Laboratory Method	Klebsiella pneumoniae	Klebsiella
470	imipenem	470.7547	Acinetobacter baumannii strain MRSN15076	imipenem	Susceptible	1	1	mg/L	MIC	CLSI	Laboratory Method	Acinetobacter baumannii	Acinetobacter
573	imipenem	573.13577	Klebsiella pneumoniae KPN1671ec	imipenem	Resistant	>8	8	mg/L	MIC	CLSI	Laboratory Method	Klebsiella pneumoniae	Klebsiella
573	imipenem	573.9724	Klebsiella pneumoniae strain AR_0098	imipenem	Resistant	==16	16	mg/L	MIC	CLSI	Laboratory Method	Klebsiella pneumoniae	Klebsiella
573	imipenem	573.14114	Klebsiella pneumoniae KPN392ec	imipenem	Resistant	4	4	mg/L	MIC	CLSI	Laboratory Method	Klebsiella pneumoniae	Klebsiella
573	imipenem	573.14541	Klebsiella pneumoniae KPN983ec	imipenem	Susceptible	<=1	1	mg/L	MIC	CLSI	Laboratory Method	Klebsiella pneumoniae	Klebsiella
573	imipenem	573.13652	Klebsiella pneumoniae KPN1756ec	imipenem	Susceptible	<=1	1	mg/L	MIC	CLSI	Laboratory Method	Klebsiella pneumoniae	Klebsiella
573	imipenem	573.13628	Klebsiella pneumoniae KPN1726ec	imipenem	Susceptible	<=1	1	mg/L	MIC	CLSI	Laboratory Method	Klebsiella pneumoniae	Klebsiella
470	imipenem	470.7529	Acinetobacter baumannii strain MRSN15039	imipenem	Susceptible	1	1	mg/L	MIC	CLSI	Laboratory Method	Acinetobacter baumannii	Acinetobacter
470	imipenem	470.7776	Acinetobacter baumannii strain MRSN7352	imipenem	Susceptible	2	2	mg/L	MIC	CLSI	Laboratory Method	Acinetobacter baumannii	Acinetobacter
470	imipenem	470.7619	Acinetobacter baumannii strain MRSN7130	imipenem	Susceptible	1	1	mg/L	MIC	CLSI	Laboratory Method	Acinetobacter baumannii	Acinetobacter
562	imipenem	562.42856	Escherichia coli strain MUGSI_273	imipenem	Susceptible	0.5	0.5	mg/L	MIC	CLSI	Laboratory Method	Escherichia coli	Escherichia
573	imipenem	573.13137	Klebsiella pneumoniae KPN1136ec	imipenem	Susceptible	<=1	1	mg/L	MIC	CLSI	Laboratory Method	Klebsiella pneumoniae	Klebsiella
470	imipenem	470.7889	Acinetobacter baumannii strain MRSN7505	imipenem	Susceptible	1	1	mg/L	MIC	CLSI	Laboratory Method	Acinetobacter baumannii	Acinetobacter
573	imipenem	573.24442	Klebsiella pneumoniae strain MUGSI_83	imipenem	Susceptible	0.5	0.5	mg/L	MIC	CLSI	Laboratory Method	Klebsiella pneumoniae	Klebsiella
573	imipenem	573.14492	Klebsiella pneumoniae KPN919ec	imipenem	Resistant	8	8	mg/L	MIC	CLSI	Laboratory Method	Klebsiella pneumoniae	Klebsiella
573	imipenem	573.13732	Klebsiella pneumoniae KPN1869ec	imipenem	Susceptible	<=1	1	mg/L	MIC	CLSI	Laboratory Method	Klebsiella pneumoniae	Klebsiella
573	imipenem	573.14199	Klebsiella pneumoniae KPN510ec	imipenem	Susceptible	<=1	1	mg/L	MIC	CLSI	Laboratory Method	Klebsiella pneumoniae	Klebsiella
573	imipenem	573.14062	Klebsiella pneumoniae KPN330ec	imipenem	Susceptible	<=1	1	mg/L	MIC	CLSI	Laboratory Method	Klebsiella pneumoniae	Klebsiella
470	imipenem	470.7482	Acinetobacter baumannii strain MRSN11770	imipenem	Susceptible	1	1	mg/L	MIC	CLSI	Laboratory Method	Acinetobacter baumannii	Acinetobacter
470	imipenem	470.7362	Acinetobacter baumannii strain BL13	imipenem	Resistant	64	64	mg/L	MIC	CLSI	Laboratory Method	Acinetobacter baumannii	Acinetobacter
573	imipenem	573.13091	Klebsiella pneumoniae KPN1079ec	imipenem	Susceptible	<=1	1	mg/L	MIC	CLSI	Laboratory Method	Klebsiella pneumoniae	Klebsiella
573	imipenem	573.5649	Klebsiella pneumoniae strain DHQP1002001	imipenem	Resistant	==4	4	mg/L	MIC	CLSI	Laboratory Method	Klebsiella pneumoniae	Klebsiella
470	imipenem	470.7554	Acinetobacter baumannii strain MRSN15084	imipenem	Susceptible	2	2	mg/L	MIC	CLSI	Laboratory Method	Acinetobacter baumannii	Acinetobacter
573	imipenem	573.14424	Klebsiella pneumoniae KPN825ec	imipenem	Susceptible	<=1	1	mg/L	MIC	CLSI	Laboratory Method	Klebsiella pneumoniae	Klebsiella
470	imipenem	470.7687	Acinetobacter baumannii strain MRSN7231	imipenem	Susceptible	1	1	mg/L	MIC	CLSI	Laboratory Method	Acinetobacter baumannii	Acinetobacter
287	imipenem	287.8521	Pseudomonas aeruginosa strain FDA-CDC-AR_0242	imipenem	Resistant	8	8	mg/L	MIC	CLSI	Laboratory Method	Pseudomonas aeruginosa	Pseudomonas
287	imipenem	287.8546	Pseudomonas aeruginosa strain FDA-CDC-AR_0267	imipenem	Resistant	32	32	mg/L	MIC	CLSI	Laboratory Method	Pseudomonas aeruginosa	Pseudomonas
470	imipenem	470.7777	Acinetobacter baumannii strain MRSN7353	imipenem	Susceptible	1	1	mg/L	MIC	CLSI	Laboratory Method	Acinetobacter baumannii	Acinetobacter
470	imipenem	470.7985	Acinetobacter baumannii strain MRSN7671	imipenem	Susceptible	1	1	mg/L	MIC	CLSI	Laboratory Method	Acinetobacter baumannii	Acinetobacter
573	imipenem	573.13598	Klebsiella pneumoniae KPN1695ec	imipenem	Susceptible	<=1	1	mg/L	MIC	CLSI	Laboratory Method	Klebsiella pneumoniae	Klebsiella
573	imipenem	573.14331	Klebsiella pneumoniae KPN703ec	imipenem	Susceptible	<=1	1	mg/L	MIC	CLSI	Laboratory Method	Klebsiella pneumoniae	Klebsiella
573	imipenem	573.13542	Klebsiella pneumoniae KPN1625ec	imipenem	Susceptible	<=1	1	mg/L	MIC	CLSI	Laboratory Method	Klebsiella pneumoniae	Klebsiella
573	imipenem	573.27948	Klebsiella pneumoniae strain Kp32	imipenem	Resistant	==4	4	mg/L	MIC	CLSI		Klebsiella pneumoniae	Klebsiella
470	imipenem	470.7717	Acinetobacter baumannii strain MRSN7270	imipenem	Susceptible	2	2	mg/L	MIC	CLSI	Laboratory Method	Acinetobacter baumannii	Acinetobacter
470	imipenem	470.7888	Acinetobacter baumannii strain MRSN7504	imipenem	Susceptible	1	1	mg/L	MIC	CLSI	Laboratory Method	Acinetobacter baumannii	Acinetobacter
573	imipenem	573.13779	Klebsiella pneumoniae KPN1927ec	imipenem	Susceptible	<=1	1	mg/L	MIC	CLSI	Laboratory Method	Klebsiella pneumoniae	Klebsiella
470	imipenem	470.7863	Acinetobacter baumannii strain MRSN7470	imipenem	Susceptible	2	2	mg/L	MIC	CLSI	Laboratory Method	Acinetobacter baumannii	Acinetobacter
470	imipenem	470.8066	Acinetobacter baumannii strain MRSN7824	imipenem	Susceptible	1	1	mg/L	MIC	CLSI	Laboratory Method	Acinetobacter baumannii	Acinetobacter
470	imipenem	470.7940	Acinetobacter baumannii strain MRSN7590	imipenem	Susceptible	2	2	mg/L	MIC	CLSI	Laboratory Method	Acinetobacter baumannii	Acinetobacter
470	imipenem	470.7509	Acinetobacter baumannii strain MRSN11816	imipenem	Susceptible	4	4	mg/L	MIC	CLSI	Laboratory Method	Acinetobacter baumannii	Acinetobacter
470	imipenem	470.7689	Acinetobacter baumannii strain MRSN7235	imipenem	Resistant	8	8	mg/L	MIC	CLSI	Laboratory Method	Acinetobacter baumannii	Acinetobacter
573	imipenem	573.13695	Klebsiella pneumoniae KPN1830ec	imipenem	Susceptible	<=1	1	mg/L	MIC	CLSI	Laboratory Method	Klebsiella pneumoniae	Klebsiella
287	imipenem	287.7796	Pseudomonas aeruginosa strain MRSN6739	imipenem	Susceptible	==1	1	mg/L	MIC	CLSI	Laboratory Method	Pseudomonas aeruginosa	Pseudomonas
470	imipenem	470.7414	Acinetobacter baumannii strain MRSN10191	imipenem	Susceptible	2	2	mg/L	MIC	CLSI	Laboratory Method	Acinetobacter baumannii	Acinetobacter
470	imipenem	470.7903	Acinetobacter baumannii strain MRSN7525	imipenem	Susceptible	4	4	mg/L	MIC	CLSI	Laboratory Method	Acinetobacter baumannii	Acinetobacter
573	imipenem	573.14170	Klebsiella pneumoniae KPN458ec	imipenem	Susceptible	<=1	1	mg/L	MIC	CLSI	Laboratory Method	Klebsiella pneumoniae	Klebsiella
573	imipenem	573.17914	Klebsiella pneumoniae strain AR_0363	imipenem	Resistant	==16	16	mg/L	MIC	CLSI	Laboratory Method	Klebsiella pneumoniae	Klebsiella
573	imipenem	573.13229	Klebsiella pneumoniae KPN1249ec	imipenem	Susceptible	<=1	1	mg/L	MIC	CLSI	Laboratory Method	Klebsiella pneumoniae	Klebsiella
72407	imipenem	72407.1602	Klebsiella pneumoniae subsp. pneumoniae strain kpn-hnqyy	imipenem	Resistant	>8	8	mg/L	MIC	CLSI		Klebsiella pneumoniae	Klebsiella
287	imipenem	287.16518	Pseudomonas aeruginosa strain EM 2972704	imipenem	Resistant	==64	64	mg/L	MIC	CLSI		Pseudomonas aeruginosa	Pseudomonas
287	imipenem	287.16813	Pseudomonas aeruginosa strain EM 2972704	imipenem	Resistant	==64	64	mg/L	MIC	CLSI		Pseudomonas aeruginosa	Pseudomonas
573	imipenem	573.41328	Klebsiella pneumoniae strain KPn_4.VN	imipenem	Susceptible	==0.5	0.5	mg/L	MIC	CLSI		Klebsiella pneumoniae	Klebsiella
573	imipenem	573.41327	Klebsiella pneumoniae strain Ecl_5.VN	imipenem	Resistant	>=16	16	mg/L	MIC	CLSI		Klebsiella pneumoniae	Klebsiella
287	imipenem	287.17435	Pseudomonas aeruginosa strain EM 2972704	imipenem	Resistant	==64	64	mg/L	MIC	CLSI		Pseudomonas aeruginosa	Pseudomonas
562	ertapenem	562.45910	Escherichia coli strain URMC_105	ertapenem	Susceptible	<=0.5	0.5	mg/L	MIC	CLSI	Laboratory Method	Escherichia coli	Escherichia
562	ertapenem	562.19823	Escherichia coli strain AR_0128	ertapenem	Resistant	>16	16	mg/L	MIC	CLSI	Laboratory Method	Escherichia coli	Escherichia
573	ertapenem	573.31035	Klebsiella pneumoniae strain NICU_1_P4	ertapenem	Susceptible	<=0.12	0.12	mg/L	MIC	CLSI		Klebsiella pneumoniae	Klebsiella
562	ertapenem	562.28566	Escherichia coli strain AR_0371	ertapenem	Susceptible	==0.25	0.25	mg/L	MIC	CLSI	Laboratory Method	Escherichia coli	Escherichia
562	ertapenem	562.20499	Escherichia coli strain AR_0162	ertapenem	Resistant	>8	8	mg/L	MIC	CLSI	Laboratory Method	Escherichia coli	Escherichia
573	ertapenem	573.24248	Klebsiella pneumoniae strain 13	ertapenem	Resistant	8	8	mg/L	MIC	CLSI	Laboratory Method	Klebsiella pneumoniae	Klebsiella
562	ertapenem	562.45845	Escherichia coli strain 103	ertapenem	Resistant	>=8	8	mg/L	MIC	CLSI	Laboratory Method	Escherichia coli	Escherichia
573	ertapenem	573.24321	Klebsiella pneumoniae strain MRSN14170	ertapenem	Resistant	4	4	mg/L	MIC	CLSI	Laboratory Method	Klebsiella pneumoniae	Klebsiella
573	ertapenem	573.12779	Klebsiella pneumoniae strain AR_0139	ertapenem	Resistant	>8	8	mg/L	MIC	CLSI	Laboratory Method	Klebsiella pneumoniae	Klebsiella
573	ertapenem	573.17927	Klebsiella pneumoniae strain AR_0080	ertapenem	Resistant	==4	4	mg/L	MIC	CLSI	Laboratory Method	Klebsiella pneumoniae	Klebsiella
562	ertapenem	562.50244	Escherichia coli strain URMC_64	ertapenem	Susceptible	<=0.5	0.5	mg/L	MIC	CLSI		Escherichia coli	Escherichia
72407	ertapenem	72407.1435	Klebsiella pneumoniae subsp. pneumoniae strain D8	ertapenem	Susceptible	==0.25	0.25	mg/L	MIC	CLSI		Klebsiella pneumoniae	Klebsiella
573	ertapenem	573.24273	Klebsiella pneumoniae strain 275	ertapenem	Susceptible	0.5	0.5	mg/L	MIC	CLSI	Laboratory Method	Klebsiella pneumoniae	Klebsiella
562	ertapenem	562.50245	Escherichia coli strain URMC_62	ertapenem	Susceptible	<=0.5	0.5	mg/L	MIC	CLSI		Escherichia coli	Escherichia
562	ertapenem	562.50238	Escherichia coli strain URMC_71	ertapenem	Resistant	==4	4	mg/L	MIC	CLSI		Escherichia coli	Escherichia
573	ertapenem	573.31032	Klebsiella pneumoniae strain NICU_1_P3	ertapenem	Susceptible	<=0.12	0.12	mg/L	MIC	CLSI		Klebsiella pneumoniae	Klebsiella
562	ertapenem	562.29008	Escherichia coli strain AR437	ertapenem	Susceptible	==0.5	0.5	mg/L	MIC	CLSI	Laboratory Method	Escherichia coli	Escherichia
573	ertapenem	573.18543	Klebsiella pneumoniae strain AR_0140	ertapenem	Resistant	>8	8	mg/L	MIC	CLSI	Laboratory Method	Klebsiella pneumoniae	Klebsiella
573	ertapenem	573.7023	Klebsiella pneumoniae strain AR_0043	ertapenem	Resistant	>8	8	mg/L	MIC	CLSI	Laboratory Method	Klebsiella pneumoniae	Klebsiella
573	ertapenem	573.24386	Klebsiella pneumoniae strain MUGSI_272	ertapenem	Susceptible	0.12	0.12	mg/L	MIC	CLSI	Laboratory Method	Klebsiella pneumoniae	Klebsiella
562	ertapenem	562.42836	Escherichia coli strain MUGSI_205	ertapenem	Susceptible	0.12	0.12	mg/L	MIC	CLSI	Laboratory Method	Escherichia coli	Escherichia
72407	ertapenem	72407.1437	Klebsiella pneumoniae subsp. pneumoniae strain C2	ertapenem	Resistant	==256	256	mg/L	MIC	CLSI		Klebsiella pneumoniae	Klebsiella
72407	ertapenem	72407.1436	Klebsiella pneumoniae subsp. pneumoniae strain C9	ertapenem	Resistant	==32	32	mg/L	MIC	CLSI		Klebsiella pneumoniae	Klebsiella
573	ertapenem	573.17914	Klebsiella pneumoniae strain AR_0363	ertapenem	Resistant	>8	8	mg/L	MIC	CLSI	Laboratory Method	Klebsiella pneumoniae	Klebsiella
573	ertapenem	573.7030	Klebsiella pneumoniae strain AR_0034	ertapenem	Resistant	==2	2	mg/L	MIC	CLSI	Laboratory Method	Klebsiella pneumoniae	Klebsiella
573	ertapenem	573.12783	Klebsiella pneumoniae strain AR_0107	ertapenem	Resistant	>8	8	mg/L	MIC	CLSI	Laboratory Method	Klebsiella pneumoniae	Klebsiella
562	ertapenem	562.50240	Escherichia coli strain URMC_7	ertapenem	Susceptible	<=0.5	0.5	mg/L	MIC	CLSI		Escherichia coli	Escherichia
573	ertapenem	573.24302	Klebsiella pneumoniae strain 415	ertapenem	Susceptible	0.5	0.5	mg/L	MIC	CLSI	Laboratory Method	Klebsiella pneumoniae	Klebsiella
573	ertapenem	573.24295	Klebsiella pneumoniae strain 396	ertapenem	Susceptible	0.5	0.5	mg/L	MIC	CLSI	Laboratory Method	Klebsiella pneumoniae	Klebsiella
562	ertapenem	562.50289	Escherichia coli strain URMC_19	ertapenem	Susceptible	<=0.5	0.5	mg/L	MIC	CLSI		Escherichia coli	Escherichia
562	ertapenem	562.42751	Escherichia coli strain 60	ertapenem	Susceptible	0.5	0.5	mg/L	MIC	CLSI	Laboratory Method	Escherichia coli	Escherichia
562	ertapenem	562.42856	Escherichia coli strain MUGSI_273	ertapenem	Susceptible	0.12	0.12	mg/L	MIC	CLSI	Laboratory Method	Escherichia coli	Escherichia
573	ertapenem	573.25927	Klebsiella pneumoniae strain ST23	ertapenem	Resistant	==2	2	mg/L	MIC	CLSI	Laboratory Method	Klebsiella pneumoniae	Klebsiella
562	ertapenem	562.50296	Escherichia coli strain URMC_111	ertapenem	Susceptible	<=0.5	0.5	mg/L	MIC	CLSI		Escherichia coli	Escherichia
562	ertapenem	562.28434	Escherichia coli strain AR_0372	ertapenem	Susceptible	==0.5	0.5	mg/L	MIC	CLSI	Laboratory Method	Escherichia coli	Escherichia
573	ertapenem	573.17908	Klebsiella pneumoniae strain AR_0066	ertapenem	Resistant	>8	8	mg/L	MIC	CLSI	Laboratory Method	Klebsiella pneumoniae	Klebsiella
573	ertapenem	573.7024	Klebsiella pneumoniae strain AR_0012	ertapenem	Susceptible	==0.5	0.5	mg/L	MIC	CLSI	Laboratory Method	Klebsiella pneumoniae	Klebsiella
573	ertapenem	573.27956	Klebsiella pneumoniae strain Kp8	ertapenem	Resistant	>1	1	mg/L	MIC	CLSI		Klebsiella pneumoniae	Klebsiella
562	ertapenem	562.45916	Escherichia coli strain URMC_108	ertapenem	Susceptible	<=0.5	0.5	mg/L	MIC	CLSI	Laboratory Method	Escherichia coli	Escherichia
562	ertapenem	562.12959	Escherichia coli strain AR_0001	ertapenem	Resistant	==8	8	mg/L	MIC	CLSI	Laboratory Method	Escherichia coli	Escherichia
573	ertapenem	573.27953	Klebsiella pneumoniae strain Kp15	ertapenem	Resistant	>1	1	mg/L	MIC	CLSI		Klebsiella pneumoniae	Klebsiella
562	ertapenem	562.50257	Escherichia coli strain URMC_40	ertapenem	Susceptible	<=0.5	0.5	mg/L	MIC	CLSI		Escherichia coli	Escherichia
562	ertapenem	562.42647	Escherichia coli strain 148	ertapenem	Susceptible	0.5	0.5	mg/L	MIC	CLSI	Laboratory Method	Escherichia coli	Escherichia
573	ertapenem	573.18088	Klebsiella pneumoniae strain AR_0079	ertapenem	Resistant	>8	8	mg/L	MIC	CLSI	Laboratory Method	Klebsiella pneumoniae	Klebsiella
573	ertapenem	573.24325	Klebsiella pneumoniae strain MRSN20097	ertapenem	Resistant	4	4	mg/L	MIC	CLSI	Laboratory Method	Klebsiella pneumoniae	Klebsiella
573	ertapenem	573.31034	Klebsiella pneumoniae strain NICU_1_P6	ertapenem	Susceptible	<=0.5	0.5	mg/L	MIC	CLSI		Klebsiella pneumoniae	Klebsiella
562	ertapenem	562.22426	Escherichia coli strain AR_0162	ertapenem	Resistant	>8	8	mg/L	MIC	CLSI	Laboratory Method	Escherichia coli	Escherichia
573	ertapenem	573.24332	Klebsiella pneumoniae strain MUGSI_114	ertapenem	Resistant	8	8	mg/L	MIC	CLSI	Laboratory Method	Klebsiella pneumoniae	Klebsiella
562	ertapenem	562.42780	Escherichia coli strain M25	ertapenem	Susceptible	0.5	0.5	mg/L	MIC	CLSI	Laboratory Method	Escherichia coli	Escherichia
573	ertapenem	573.24351	Klebsiella pneumoniae strain MUGSI_139	ertapenem	Resistant	8	8	mg/L	MIC	CLSI	Laboratory Method	Klebsiella pneumoniae	Klebsiella
573	ertapenem	573.12772	Klebsiella pneumoniae strain AR_0113	ertapenem	Resistant	>8	8	mg/L	MIC	CLSI	Laboratory Method	Klebsiella pneumoniae	Klebsiella
562	ertapenem	562.42837	Escherichia coli strain MUGSI_206	ertapenem	Susceptible	0.12	0.12	mg/L	MIC	CLSI	Laboratory Method	Escherichia coli	Escherichia
573	ertapenem	573.27954	Klebsiella pneumoniae strain Kp29	ertapenem	Resistant	>1	1	mg/L	MIC	CLSI		Klebsiella pneumoniae	Klebsiella
562	ertapenem	562.33280	Escherichia coli strain AR_0450	ertapenem	Resistant	>8	8	mg/L	MIC	CLSI	Laboratory Method	Escherichia coli	Escherichia
573	ertapenem	573.7032	Klebsiella pneumoniae strain AR_0041	ertapenem	Resistant	==4	4	mg/L	MIC	CLSI	Laboratory Method	Klebsiella pneumoniae	Klebsiella
562	ertapenem	562.42796	Escherichia coli strain M39	ertapenem	Susceptible	0.5	0.5	mg/L	MIC	CLSI	Laboratory Method	Escherichia coli	Escherichia
573	ertapenem	573.27948	Klebsiella pneumoniae strain Kp32	ertapenem	Resistant	>1	1	mg/L	MIC	CLSI		Klebsiella pneumoniae	Klebsiella
573	ertapenem	573.9721	Klebsiella pneumoniae strain AR_0117	ertapenem	Resistant	>8	8	mg/L	MIC	CLSI	Laboratory Method	Klebsiella pneumoniae	Klebsiella
573	ertapenem	573.19877	Klebsiella pneumoniae strain AR_0454	ertapenem	Resistant	>8	8	mg/L	MIC	CLSI	Laboratory Method	Klebsiella pneumoniae	Klebsiella
562	ertapenem	562.45853	Escherichia coli strain URMC_4	ertapenem	Susceptible	<=0.5	0.5	mg/L	MIC	CLSI	Laboratory Method	Escherichia coli	Escherichia
562	ertapenem	562.29007	Escherichia coli strain AR435	ertapenem	Resistant	>8	8	mg/L	MIC	CLSI	Laboratory Method	Escherichia coli	Escherichia
573	ertapenem	573.20062	Klebsiella pneumoniae strain AR_0075	ertapenem	Resistant	>8	8	mg/L	MIC	CLSI	Laboratory Method	Klebsiella pneumoniae	Klebsiella
562	ertapenem	562.42707	Escherichia coli strain 284	ertapenem	Susceptible	0.5	0.5	mg/L	MIC	CLSI	Laboratory Method	Escherichia coli	Escherichia
573	ertapenem	573.32339	Klebsiella pneumoniae strain NICU_3_P1	ertapenem	Susceptible	<=0.12	0.12	mg/L	MIC	CLSI		Klebsiella pneumoniae	Klebsiella
562	ertapenem	562.42820	Escherichia coli strain MUGSI_106	ertapenem	Resistant	8	8	mg/L	MIC	CLSI	Laboratory Method	Escherichia coli	Escherichia
562	ertapenem	562.29006	Escherichia coli strain AR436	ertapenem	Susceptible	<=0.12	0.12	mg/L	MIC	CLSI	Laboratory Method	Escherichia coli	Escherichia
562	ertapenem	562.50298	Escherichia coli strain URMC_16	ertapenem	Susceptible	<=0.5	0.5	mg/L	MIC	CLSI		Escherichia coli	Escherichia
562	ertapenem	562.42699	Escherichia coli strain 263	ertapenem	Susceptible	0.5	0.5	mg/L	MIC	CLSI	Laboratory Method	Escherichia coli	Escherichia
573	ertapenem	573.24255	Klebsiella pneumoniae strain 178	ertapenem	Susceptible	0.5	0.5	mg/L	MIC	CLSI	Laboratory Method	Klebsiella pneumoniae	Klebsiella
562	ertapenem	562.34089	Escherichia coli strain AR_0089	ertapenem	Susceptible	<=0.12	0.12	mg/L	MIC	CLSI	Laboratory Method	Escherichia coli	Escherichia
562	ertapenem	562.42838	Escherichia coli strain MUGSI_209	ertapenem	Susceptible	0.12	0.12	mg/L	MIC	CLSI	Laboratory Method	Escherichia coli	Escherichia
562	ertapenem	562.50264	Escherichia coli strain URMC_21	ertapenem	Susceptible	<=0.5	0.5	mg/L	MIC	CLSI		Escherichia coli	Escherichia
573	ertapenem	573.7026	Klebsiella pneumoniae strain AR_0039	ertapenem	Resistant	==4	4	mg/L	MIC	CLSI	Laboratory Method	Klebsiella pneumoniae	Klebsiella
573	ertapenem	573.18093	Klebsiella pneumoniae strain AR_0153	ertapenem	Resistant	>8	8	mg/L	MIC	CLSI	Laboratory Method	Klebsiella pneumoniae	Klebsiella
573	ertapenem	573.24397	Klebsiella pneumoniae strain MUGSI_314	ertapenem	Resistant	8	8	mg/L	MIC	CLSI	Laboratory Method	Klebsiella pneumoniae	Klebsiella
562	ertapenem	562.42717	Escherichia coli strain 326	ertapenem	Susceptible	0.5	0.5	mg/L	MIC	CLSI	Laboratory Method	Escherichia coli	Escherichia
562	ertapenem	562.45846	Escherichia coli strain URMC_88	ertapenem	Susceptible	<=0.5	0.5	mg/L	MIC	CLSI	Laboratory Method	Escherichia coli	Escherichia
573	ertapenem	573.24342	Klebsiella pneumoniae strain MUGSI_125	ertapenem	Resistant	4	4	mg/L	MIC	CLSI	Laboratory Method	Klebsiella pneumoniae	Klebsiella
562	ertapenem	562.42855	Escherichia coli strain MUGSI_258	ertapenem	Susceptible	0.12	0.12	mg/L	MIC	CLSI	Laboratory Method	Escherichia coli	Escherichia
573	ertapenem	573.31036	Klebsiella pneumoniae strain NICU_1_P2	ertapenem	Susceptible	<=0.12	0.12	mg/L	MIC	CLSI		Klebsiella pneumoniae	Klebsiella
562	ertapenem	562.50291	Escherichia coli strain URMC_17	ertapenem	Susceptible	<=0.5	0.5	mg/L	MIC	CLSI		Escherichia coli	Escherichia
562	ertapenem	562.42861	Escherichia coli strain MUGSI_287	ertapenem	Susceptible	0.12	0.12	mg/L	MIC	CLSI	Laboratory Method	Escherichia coli	Escherichia
562	ertapenem	562.42815	Escherichia coli strain M55	ertapenem	Susceptible	0.5	0.5	mg/L	MIC	CLSI	Laboratory Method	Escherichia coli	Escherichia
562	ertapenem	562.45848	Escherichia coli strain URMC_50	ertapenem	Susceptible	<=0.5	0.5	mg/L	MIC	CLSI	Laboratory Method	Escherichia coli	Escherichia
562	ertapenem	562.42867	Escherichia coli strain MUGSI_47	ertapenem	Resistant	8	8	mg/L	MIC	CLSI	Laboratory Method	Escherichia coli	Escherichia
562	ertapenem	562.28565	Escherichia coli strain AR_0368	ertapenem	Susceptible	<=0.12	0.12	mg/L	MIC	CLSI	Laboratory Method	Escherichia coli	Escherichia
573	ertapenem	573.24334	Klebsiella pneumoniae strain MUGSI_116	ertapenem	Resistant	8	8	mg/L	MIC	CLSI	Laboratory Method	Klebsiella pneumoniae	Klebsiella
573	ertapenem	573.24287	Klebsiella pneumoniae strain 349	ertapenem	Susceptible	1	1	mg/L	MIC	CLSI	Laboratory Method	Klebsiella pneumoniae	Klebsiella
573	ertapenem	573.18541	Klebsiella pneumoniae strain TVGHCRE225	ertapenem	Resistant	>=8	8	mg/L	MIC	CLSI	Laboratory Method	Klebsiella pneumoniae	Klebsiella
562	ertapenem	562.42829	Escherichia coli strain MUGSI_151	ertapenem	Resistant	8	8	mg/L	MIC	CLSI	Laboratory Method	Escherichia coli	Escherichia
573	ertapenem	573.24279	Klebsiella pneumoniae strain 308	ertapenem	Susceptible	0.5	0.5	mg/L	MIC	CLSI	Laboratory Method	Klebsiella pneumoniae	Klebsiella
573	ertapenem	573.24269	Klebsiella pneumoniae strain 25	ertapenem	Resistant	8	8	mg/L	MIC	CLSI	Laboratory Method	Klebsiella pneumoniae	Klebsiella
573	ertapenem	573.33903	Klebsiella pneumoniae strain NICU_2_P7	ertapenem	Susceptible	<=0.12	0.12	mg/L	MIC	CLSI		Klebsiella pneumoniae	Klebsiella
562	ertapenem	562.19631	Escherichia coli strain AR_0151	ertapenem	Resistant	>8	8	mg/L	MIC	CLSI	Laboratory Method	Escherichia coli	Escherichia
573	ertapenem	573.24449	Klebsiella pneumoniae strain MUGSI_91	ertapenem	Resistant	8	8	mg/L	MIC	CLSI	Laboratory Method	Klebsiella pneumoniae	Klebsiella
573	ertapenem	573.9724	Klebsiella pneumoniae strain AR_0098	ertapenem	Resistant	>8	8	mg/L	MIC	CLSI	Laboratory Method	Klebsiella pneumoniae	Klebsiella
562	ertapenem	562.50263	Escherichia coli strain URMC_25	ertapenem	Susceptible	<=0.5	0.5	mg/L	MIC	CLSI		Escherichia coli	Escherichia
573	ertapenem	573.24296	Klebsiella pneumoniae strain 397	ertapenem	Susceptible	0.5	0.5	mg/L	MIC	CLSI	Laboratory Method	Klebsiella pneumoniae	Klebsiella
573	ertapenem	573.24362	Klebsiella pneumoniae strain MUGSI_159	ertapenem	Resistant	4	4	mg/L	MIC	CLSI	Laboratory Method	Klebsiella pneumoniae	Klebsiella
573	ertapenem	573.18472	Klebsiella pneumoniae strain 203	ertapenem	Susceptible	<=0.5	0.5	mg/L	MIC	CLSI	Laboratory Method	Klebsiella pneumoniae	Klebsiella
573	ertapenem	573.7362	Klebsiella pneumoniae strain AR_0049	ertapenem	Resistant	==4	4	mg/L	MIC	CLSI	Laboratory Method	Klebsiella pneumoniae	Klebsiella
562	ertapenem	562.33281	Escherichia coli strain AR_0433	ertapenem	Susceptible	<=0.12	0.12	mg/L	MIC	CLSI	Laboratory Method	Escherichia coli	Escherichia
573	ertapenem	573.32131	Klebsiella pneumoniae strain NICU_2_P6	ertapenem	Susceptible	<=0.12	0.12	mg/L	MIC	CLSI		Klebsiella pneumoniae	Klebsiella
562	ertapenem	562.50269	Escherichia coli strain URMC_91	ertapenem	Susceptible	<=0.5	0.5	mg/L	MIC	CLSI		Escherichia coli	Escherichia
573	ertapenem	573.24245	Klebsiella pneumoniae strain 104	ertapenem	Resistant	8	8	mg/L	MIC	CLSI	Laboratory Method	Klebsiella pneumoniae	Klebsiella
562	ertapenem	562.50295	Escherichia coli strain URMC_112	ertapenem	Susceptible	<=0.5	0.5	mg/L	MIC	CLSI		Escherichia coli	Escherichia
573	ertapenem	573.18680	Klebsiella pneumoniae strain AR_362	ertapenem	Resistant	>8	8	mg/L	MIC	CLSI	Laboratory Method	Klebsiella pneumoniae	Klebsiella
573	ertapenem	573.12780	Klebsiella pneumoniae strain AR_0145	ertapenem	Resistant	>8	8	mg/L	MIC	CLSI	Laboratory Method	Klebsiella pneumoniae	Klebsiella
573	ertapenem	573.17915	Klebsiella pneumoniae strain AR_0361	ertapenem	Resistant	>8	8	mg/L	MIC	CLSI	Laboratory Method	Klebsiella pneumoniae	Klebsiella
573	ertapenem	573.20065	Klebsiella pneumoniae strain AR_0046	ertapenem	Resistant	>8	8	mg/L	MIC	CLSI	Laboratory Method	Klebsiella pneumoniae	Klebsiella
562	ertapenem	562.19633	Escherichia coli strain AR_0149	ertapenem	Resistant	>16	16	mg/L	MIC	CLSI	Laboratory Method	Escherichia coli	Escherichia
573	ertapenem	573.24266	Klebsiella pneumoniae strain 239	ertapenem	Susceptible	0.5	0.5	mg/L	MIC	CLSI	Laboratory Method	Klebsiella pneumoniae	Klebsiella
573	ertapenem	573.12796	Klebsiella pneumoniae strain MLST-15	ertapenem	Resistant	>8	8	mg/L	MIC	CLSI	Laboratory Method	Klebsiella pneumoniae	Klebsiella
573	ertapenem	573.27949	Klebsiella pneumoniae strain Kp33	ertapenem	Resistant	>1	1	mg/L	MIC	CLSI		Klebsiella pneumoniae	Klebsiella
562	ertapenem	562.42818	Escherichia coli strain M8	ertapenem	Susceptible	0.5	0.5	mg/L	MIC	CLSI	Laboratory Method	Escherichia coli	Escherichia
573	ertapenem	573.32136	Klebsiella pneumoniae strain NICU_3_P4	ertapenem	Susceptible	<=0.12	0.12	mg/L	MIC	CLSI		Klebsiella pneumoniae	Klebsiella
562	ertapenem	562.50275	Escherichia coli strain URMC_63	ertapenem	Susceptible	<=0.5	0.5	mg/L	MIC	CLSI		Escherichia coli	Escherichia
573	ertapenem	573.7031	Klebsiella pneumoniae strain AR_0040	ertapenem	Resistant	==4	4	mg/L	MIC	CLSI	Laboratory Method	Klebsiella pneumoniae	Klebsiella
562	ertapenem	562.50297	Escherichia coli strain URMC_10	ertapenem	Susceptible	<=0.5	0.5	mg/L	MIC	CLSI		Escherichia coli	Escherichia
562	ertapenem	562.34086	Escherichia coli strain AR_0013	ertapenem	Susceptible	<=0.12	0.12	mg/L	MIC	CLSI	Laboratory Method	Escherichia coli	Escherichia
573	ertapenem	573.32132	Klebsiella pneumoniae strain NICU_2_P5	ertapenem	Susceptible	<=0.12	0.12	mg/L	MIC	CLSI		Klebsiella pneumoniae	Klebsiella
562	ertapenem	562.16325	Escherichia coli strain AR_0061	ertapenem	Resistant	==8	8	mg/L	MIC	CLSI	Laboratory Method	Escherichia coli	Escherichia
72407	ertapenem	72407.1440	Klebsiella pneumoniae subsp. pneumoniae strain A3	ertapenem	Resistant	==256	256	mg/L	MIC	CLSI		Klebsiella pneumoniae	Klebsiella
562	ertapenem	562.42790	Escherichia coli strain M35	ertapenem	Susceptible	0.5	0.5	mg/L	MIC	CLSI	Laboratory Method	Escherichia coli	Escherichia
573	ertapenem	573.18086	Klebsiella pneumoniae strain AR376	ertapenem	Susceptible	==0.25	0.25	mg/L	MIC	CLSI	Laboratory Method	Klebsiella pneumoniae	Klebsiella
562	ertapenem	562.42656	Escherichia coli strain 162	ertapenem	Susceptible	0.5	0.5	mg/L	MIC	CLSI	Laboratory Method	Escherichia coli	Escherichia
562	ertapenem	562.42748	Escherichia coli strain 479	ertapenem	Susceptible	0.5	0.5	mg/L	MIC	CLSI	Laboratory Method	Escherichia coli	Escherichia
573	ertapenem	573.24400	Klebsiella pneumoniae strain MUGSI_318	ertapenem	Susceptible	0.12	0.12	mg/L	MIC	CLSI	Laboratory Method	Klebsiella pneumoniae	Klebsiella
573	ertapenem	573.12778	Klebsiella pneumoniae strain AR_0125	ertapenem	Resistant	>16	16	mg/L	MIC	CLSI	Laboratory Method	Klebsiella pneumoniae	Klebsiella
562	ertapenem	562.42728	Escherichia coli strain 369	ertapenem	Susceptible	0.5	0.5	mg/L	MIC	CLSI	Laboratory Method	Escherichia coli	Escherichia
573	ertapenem	573.12781	Klebsiella pneumoniae strain AR_0152	ertapenem	Resistant	>8	8	mg/L	MIC	CLSI	Laboratory Method	Klebsiella pneumoniae	Klebsiella
573	ertapenem	573.7029	Klebsiella pneumoniae strain AR_0005	ertapenem	Resistant	>8	8	mg/L	MIC	CLSI	Laboratory Method	Klebsiella pneumoniae	Klebsiella
573	ertapenem	573.20063	Klebsiella pneumoniae strain AR_0097	ertapenem	Resistant	>8	8	mg/L	MIC	CLSI	Laboratory Method	Klebsiella pneumoniae	Klebsiella
573	ertapenem	573.32134	Klebsiella pneumoniae strain NICU_2_P3	ertapenem	Susceptible	<=0.12	0.12	mg/L	MIC	CLSI		Klebsiella pneumoniae	Klebsiella
573	ertapenem	573.24294	Klebsiella pneumoniae strain 374	ertapenem	Susceptible	0.5	0.5	mg/L	MIC	CLSI	Laboratory Method	Klebsiella pneumoniae	Klebsiella
72407	ertapenem	72407.1438	Klebsiella pneumoniae subsp. pneumoniae strain B10	ertapenem	Resistant	==256	256	mg/L	MIC	CLSI		Klebsiella pneumoniae	Klebsiella
562	ertapenem	562.16324	Escherichia coli strain AR_0118	ertapenem	Resistant	>16	16	mg/L	MIC	CLSI	Laboratory Method	Escherichia coli	Escherichia
562	ertapenem	562.50247	Escherichia coli strain URMC_6	ertapenem	Susceptible	<=0.5	0.5	mg/L	MIC	CLSI		Escherichia coli	Escherichia
562	ertapenem	562.28567	Escherichia coli strain AR_0370	ertapenem	Susceptible	==0.25	0.25	mg/L	MIC	CLSI	Laboratory Method	Escherichia coli	Escherichia
562	ertapenem	562.42761	Escherichia coli strain FDA-CDC-AR_0020	ertapenem	Susceptible	0.12	0.12	mg/L	MIC	CLSI	Laboratory Method	Escherichia coli	Escherichia
573	ertapenem	573.15043	Klebsiella pneumoniae strain AR_0146	ertapenem	Resistant	>8	8	mg/L	MIC	CLSI	Laboratory Method	Klebsiella pneumoniae	Klebsiella
562	ertapenem	562.16326	Escherichia coli strain AR_0069	ertapenem	Resistant	==4	4	mg/L	MIC	CLSI	Laboratory Method	Escherichia coli	Escherichia
562	ertapenem	562.42715	Escherichia coli strain 319	ertapenem	Susceptible	0.5	0.5	mg/L	MIC	CLSI	Laboratory Method	Escherichia coli	Escherichia
573	ertapenem	573.24284	Klebsiella pneumoniae strain 324	ertapenem	Susceptible	0.5	0.5	mg/L	MIC	CLSI	Laboratory Method	Klebsiella pneumoniae	Klebsiella
573	ertapenem	573.15108	Klebsiella pneumoniae strain AR_0143	ertapenem	Resistant	>8	8	mg/L	MIC	CLSI	Laboratory Method	Klebsiella pneumoniae	Klebsiella
562	ertapenem	562.28389	Escherichia coli strain AR_0077	ertapenem	Susceptible	<=0.12	0.12	mg/L	MIC	CLSI	Laboratory Method	Escherichia coli	Escherichia
573	ertapenem	573.32133	Klebsiella pneumoniae strain NICU_2_P4	ertapenem	Susceptible	<=0.12	0.12	mg/L	MIC	CLSI		Klebsiella pneumoniae	Klebsiella
562	ertapenem	562.50280	Escherichia coli strain URMC_42	ertapenem	Susceptible	<=0.5	0.5	mg/L	MIC	CLSI		Escherichia coli	Escherichia
573	ertapenem	573.15217	Klebsiella pneumoniae strain AR_0112	ertapenem	Resistant	>8	8	mg/L	MIC	CLSI	Laboratory Method	Klebsiella pneumoniae	Klebsiella
573	ertapenem	573.24256	Klebsiella pneumoniae strain 18	ertapenem	Resistant	8	8	mg/L	MIC	CLSI	Laboratory Method	Klebsiella pneumoniae	Klebsiella
562	ertapenem	562.50293	Escherichia coli strain URMC_20	ertapenem	Susceptible	<=0.5	0.5	mg/L	MIC	CLSI		Escherichia coli	Escherichia
562	ertapenem	562.42733	Escherichia coli strain 399	ertapenem	Susceptible	0.5	0.5	mg/L	MIC	CLSI	Laboratory Method	Escherichia coli	Escherichia
573	ertapenem	573.5649	Klebsiella pneumoniae strain DHQP1002001	ertapenem	Resistant	>4	4	mg/L	MIC	CLSI	Laboratory Method	Klebsiella pneumoniae	Klebsiella
562	ertapenem	562.42785	Escherichia coli strain M30	ertapenem	Susceptible	0.5	0.5	mg/L	MIC	CLSI	Laboratory Method	Escherichia coli	Escherichia
470	ertapenem	470.7601	Acinetobacter baumannii strain MRSN7100	ertapenem	Resistant	4	4	mg/L	MIC	CLSI	Laboratory Method	Acinetobacter baumannii	Acinetobacter
573	ertapenem	573.15107	Klebsiella pneumoniae strain AR_0129	ertapenem	Resistant	>16	16	mg/L	MIC	CLSI	Laboratory Method	Klebsiella pneumoniae	Klebsiella
562	ertapenem	562.45847	Escherichia coli strain URMC_8	ertapenem	Susceptible	<=0.5	0.5	mg/L	MIC	CLSI	Laboratory Method	Escherichia coli	Escherichia
573	ertapenem	573.12771	Klebsiella pneumoniae strain AR_0126	ertapenem	Resistant	==8	8	mg/L	MIC	CLSI	Laboratory Method	Klebsiella pneumoniae	Klebsiella
562	ertapenem	562.42674	Escherichia coli strain 204	ertapenem	Susceptible	0.5	0.5	mg/L	MIC	CLSI	Laboratory Method	Escherichia coli	Escherichia
562	ertapenem	562.28435	Escherichia coli strain AR_0369	ertapenem	Susceptible	<=0.12	0.12	mg/L	MIC	CLSI	Laboratory Method	Escherichia coli	Escherichia
573	ertapenem	573.31030	Klebsiella pneumoniae strain NICU_1_P8	ertapenem	Susceptible	<=0.5	0.5	mg/L	MIC	CLSI		Klebsiella pneumoniae	Klebsiella
562	ertapenem	562.30434	Escherichia coli strain AR_452	ertapenem	Resistant	>8	8	mg/L	MIC	CLSI	Laboratory Method	Escherichia coli	Escherichia
573	ertapenem	573.15044	Klebsiella pneumoniae strain AR_0047	ertapenem	Resistant	>16	16	mg/L	MIC	CLSI	Laboratory Method	Klebsiella pneumoniae	Klebsiella
562	ertapenem	562.42858	Escherichia coli strain MUGSI_276	ertapenem	Susceptible	0.12	0.12	mg/L	MIC	CLSI	Laboratory Method	Escherichia coli	Escherichia
573	ertapenem	573.24324	Klebsiella pneumoniae strain MRSN20094	ertapenem	Resistant	4	4	mg/L	MIC	CLSI	Laboratory Method	Klebsiella pneumoniae	Klebsiella
562	ertapenem	562.19821	Escherichia coli strain AR_0149	ertapenem	Resistant	==8	8	mg/L	MIC	CLSI	Laboratory Method	Escherichia coli	Escherichia
573	ertapenem	573.31029	Klebsiella pneumoniae strain NICU_1_P7	ertapenem	Susceptible	<=0.5	0.5	mg/L	MIC	CLSI		Klebsiella pneumoniae	Klebsiella
573	ertapenem	573.9722	Klebsiella pneumoniae strain AR_0068	ertapenem	Resistant	>8	8	mg/L	MIC	CLSI	Laboratory Method	Klebsiella pneumoniae	Klebsiella
562	ertapenem	562.28563	Escherichia coli strain AR_0374	ertapenem	Susceptible	<=0.12	0.12	mg/L	MIC	CLSI	Laboratory Method	Escherichia coli	Escherichia
562	ertapenem	562.50262	Escherichia coli strain URMC_3	ertapenem	Susceptible	<=0.5	0.5	mg/L	MIC	CLSI		Escherichia coli	Escherichia
562	ertapenem	562.12960	Escherichia coli strain AR_0048	ertapenem	Resistant	>16	16	mg/L	MIC	CLSI	Laboratory Method	Escherichia coli	Escherichia
573	ertapenem	573.18542	Klebsiella pneumoniae strain AR_0087	ertapenem	Susceptible	==0.25	0.25	mg/L	MIC	CLSI	Laboratory Method	Klebsiella pneumoniae	Klebsiella
573	ertapenem	573.20060	Klebsiella pneumoniae strain AR_0135	ertapenem	Resistant	>4	4	mg/L	MIC	CLSI	Laboratory Method	Klebsiella pneumoniae	Klebsiella
562	ertapenem	562.50251	Escherichia coli strain URMC_56	ertapenem	Susceptible	<=0.5	0.5	mg/L	MIC	CLSI		Escherichia coli	Escherichia
562	ertapenem	562.50242	Escherichia coli strain URMC_67	ertapenem	Susceptible	<=0.5	0.5	mg/L	MIC	CLSI		Escherichia coli	Escherichia
573	ertapenem	573.7027	Klebsiella pneumoniae strain AR_0003	ertapenem	Resistant	>8	8	mg/L	MIC	CLSI	Laboratory Method	Klebsiella pneumoniae	Klebsiella
573	ertapenem	573.32138	Klebsiella pneumoniae strain NICU_3_P3	ertapenem	Susceptible	<=0.12	0.12	mg/L	MIC	CLSI		Klebsiella pneumoniae	Klebsiella
562	ertapenem	562.50225	Escherichia coli strain URMC_9	ertapenem	Susceptible	<=0.5	0.5	mg/L	MIC	CLSI		Escherichia coli	Escherichia
573	ertapenem	573.20061	Klebsiella pneumoniae strain AR_0160	ertapenem	Resistant	>8	8	mg/L	MIC	CLSI	Laboratory Method	Klebsiella pneumoniae	Klebsiella
573	ertapenem	573.7028	Klebsiella pneumoniae strain AR_0004	ertapenem	Resistant	>8	8	mg/L	MIC	CLSI	Laboratory Method	Klebsiella pneumoniae	Klebsiella
573	ertapenem	573.7033	Klebsiella pneumoniae strain AR_0044	ertapenem	Resistant	>8	8	mg/L	MIC	CLSI	Laboratory Method	Klebsiella pneumoniae	Klebsiella
562	ertapenem	562.29139	Escherichia coli strain AR_0081	ertapenem	Susceptible	<=0.12	0.12	mg/L	MIC	CLSI	Laboratory Method	Escherichia coli	Escherichia
573	ertapenem	573.20064	Klebsiella pneumoniae strain AR_0109	ertapenem	Resistant	>8	8	mg/L	MIC	CLSI	Laboratory Method	Klebsiella pneumoniae	Klebsiella
573	ertapenem	573.32139	Klebsiella pneumoniae strain NICU_3_P2	ertapenem	Susceptible	<=0.12	0.12	mg/L	MIC	CLSI		Klebsiella pneumoniae	Klebsiella
562	ertapenem	562.50228	Escherichia coli strain URMC_87	ertapenem	Susceptible	<=0.5	0.5	mg/L	MIC	CLSI		Escherichia coli	Escherichia
573	ertapenem	573.18090	Klebsiella pneumoniae strain AR_0141	ertapenem	Resistant	>8	8	mg/L	MIC	CLSI	Laboratory Method	Klebsiella pneumoniae	Klebsiella
573	ertapenem	573.15042	Klebsiella pneumoniae strain AR_0158	ertapenem	Resistant	>8	8	mg/L	MIC	CLSI	Laboratory Method	Klebsiella pneumoniae	Klebsiella
562	ertapenem	562.17721	Escherichia coli strain AR_0137	ertapenem	Resistant	>8	8	mg/L	MIC	CLSI	Laboratory Method	Escherichia coli	Escherichia
573	ertapenem	573.12773	Klebsiella pneumoniae strain AR_0138	ertapenem	Resistant	>8	8	mg/L	MIC	CLSI	Laboratory Method	Klebsiella pneumoniae	Klebsiella
470	ertapenem	470.7764	Acinetobacter baumannii strain MRSN7336	ertapenem	Resistant	4	4	mg/L	MIC	CLSI	Laboratory Method	Acinetobacter baumannii	Acinetobacter
562	ertapenem	562.42762	Escherichia coli strain FDA-CDC-AR_0084	ertapenem	Susceptible	0.12	0.12	mg/L	MIC	CLSI	Laboratory Method	Escherichia coli	Escherichia
562	ertapenem	562.28805	Escherichia coli strain AR434	ertapenem	Susceptible	<=0.12	0.12	mg/L	MIC	CLSI	Laboratory Method	Escherichia coli	Escherichia
573	ertapenem	573.12782	Klebsiella pneumoniae strain AR_0148	ertapenem	Resistant	>8	8	mg/L	MIC	CLSI	Laboratory Method	Klebsiella pneumoniae	Klebsiella
573	ertapenem	573.9723	Klebsiella pneumoniae strain AR_0115	ertapenem	Resistant	>8	8	mg/L	MIC	CLSI	Laboratory Method	Klebsiella pneumoniae	Klebsiella
573	ertapenem	573.27955	Klebsiella pneumoniae strain Kp10	ertapenem	Resistant	>1	1	mg/L	MIC	CLSI		Klebsiella pneumoniae	Klebsiella
562	ertapenem	562.42781	Escherichia coli strain M26	ertapenem	Susceptible	0.5	0.5	mg/L	MIC	CLSI	Laboratory Method	Escherichia coli	Escherichia
573	ertapenem	573.17943	Klebsiella pneumoniae strain AR_0142	ertapenem	Resistant	==8	8	mg/L	MIC	CLSI	Laboratory Method	Klebsiella pneumoniae	Klebsiella
573	ertapenem	573.7025	Klebsiella pneumoniae strain AR_0010	ertapenem	Resistant	>8	8	mg/L	MIC	CLSI	Laboratory Method	Klebsiella pneumoniae	Klebsiella
562	ertapenem	562.45851	Escherichia coli strain URMC_93	ertapenem	Susceptible	<=0.5	0.5	mg/L	MIC	CLSI	Laboratory Method	Escherichia coli	Escherichia
562	ertapenem	562.17621	Escherichia coli strain AR_0150	ertapenem	Resistant	>8	8	mg/L	MIC	CLSI	Laboratory Method	Escherichia coli	Escherichia
562	ertapenem	562.50261	Escherichia coli strain URMC_30	ertapenem	Susceptible	<=0.5	0.5	mg/L	MIC	CLSI		Escherichia coli	Escherichia
562	ertapenem	562.50305	Escherichia coli strain URMC_106	ertapenem	Susceptible	<=0.5	0.5	mg/L	MIC	CLSI		Escherichia coli	Escherichia
562	ertapenem	562.42840	Escherichia coli strain MUGSI_212	ertapenem	Susceptible	0.12	0.12	mg/L	MIC	CLSI	Laboratory Method	Escherichia coli	Escherichia
562	ertapenem	562.50301	Escherichia coli strain URMC_109	ertapenem	Susceptible	<=0.5	0.5	mg/L	MIC	CLSI		Escherichia coli	Escherichia
562	ertapenem	562.16466	Escherichia coli strain 5CRE51	ertapenem	Resistant	>2	2	mg/L	MIC	CLSI	Laboratory Method	Escherichia coli	Escherichia
574	ertapenem	574.20	Klebsiella pneumoniae subsp. ozaenae strain AR_0096	ertapenem	Resistant	>8	8	mg/L	MIC	CLSI	Laboratory Method	Klebsiella pneumoniae	Klebsiella
562	ertapenem	562.50287	Escherichia coli strain URMC_2	ertapenem	Susceptible	<=0.5	0.5	mg/L	MIC	CLSI		Escherichia coli	Escherichia
72407	ertapenem	72407.1439	Klebsiella pneumoniae subsp. pneumoniae strain A2	ertapenem	Resistant	==4	4	mg/L	MIC	CLSI		Klebsiella pneumoniae	Klebsiella
562	ertapenem	562.42857	Escherichia coli strain MUGSI_274	ertapenem	Susceptible	0.25	0.25	mg/L	MIC	CLSI	Laboratory Method	Escherichia coli	Escherichia
562	ertapenem	562.42844	Escherichia coli strain MUGSI_242	ertapenem	Susceptible	0.12	0.12	mg/L	MIC	CLSI	Laboratory Method	Escherichia coli	Escherichia
562	ertapenem	562.34088	Escherichia coli strain AR_0067	ertapenem	Susceptible	<=0.12	0.12	mg/L	MIC	CLSI	Laboratory Method	Escherichia coli	Escherichia
562	ertapenem	562.29003	Escherichia coli strain AR_0378	ertapenem	Susceptible	<=0.12	0.12	mg/L	MIC	CLSI	Laboratory Method	Escherichia coli	Escherichia
562	ertapenem	562.50252	Escherichia coli strain URMC_55	ertapenem	Susceptible	<=0.5	0.5	mg/L	MIC	CLSI		Escherichia coli	Escherichia
573	ertapenem	573.31038	Klebsiella pneumoniae strain NICU_1_P1	ertapenem	Susceptible	<=0.5	0.5	mg/L	MIC	CLSI		Klebsiella pneumoniae	Klebsiella
562	ertapenem	562.42852	Escherichia coli strain MUGSI_250	ertapenem	Susceptible	0.12	0.12	mg/L	MIC	CLSI	Laboratory Method	Escherichia coli	Escherichia
573	ertapenem	573.31031	Klebsiella pneumoniae strain NICU_1_P5	ertapenem	Susceptible	<=0.5	0.5	mg/L	MIC	CLSI		Klebsiella pneumoniae	Klebsiella
562	ertapenem	562.17620	Escherichia coli strain AR_0114	ertapenem	Resistant	==8	8	mg/L	MIC	CLSI	Laboratory Method	Escherichia coli	Escherichia
562	ertapenem	562.42688	Escherichia coli strain 241	ertapenem	Susceptible	0.5	0.5	mg/L	MIC	CLSI	Laboratory Method	Escherichia coli	Escherichia
562	ertapenem	562.50290	Escherichia coli strain URMC_18	ertapenem	Susceptible	<=0.5	0.5	mg/L	MIC	CLSI		Escherichia coli	Escherichia
573	ertapenem	573.15420	Klebsiella pneumoniae strain AR_0112	ertapenem	Resistant	>8	8	mg/L	MIC	CLSI	Laboratory Method	Klebsiella pneumoniae	Klebsiella
573	ertapenem	573.24442	Klebsiella pneumoniae strain MUGSI_83	ertapenem	Resistant	8	8	mg/L	MIC	CLSI	Laboratory Method	Klebsiella pneumoniae	Klebsiella
573	ertapenem	573.32135	Klebsiella pneumoniae strain NICU_2_P2	ertapenem	Susceptible	<=0.12	0.12	mg/L	MIC	CLSI		Klebsiella pneumoniae	Klebsiella
573	ertapenem	573.12777	Klebsiella pneumoniae strain AR_0120	ertapenem	Resistant	>16	16	mg/L	MIC	CLSI	Laboratory Method	Klebsiella pneumoniae	Klebsiella
562	ertapenem	562.50304	Escherichia coli strain URMC_12	ertapenem	Susceptible	<=0.5	0.5	mg/L	MIC	CLSI		Escherichia coli	Escherichia
573	ertapenem	573.7022	Klebsiella pneumoniae strain AR_0042	ertapenem	Resistant	>8	8	mg/L	MIC	CLSI	Laboratory Method	Klebsiella pneumoniae	Klebsiella
562	ertapenem	562.17722	Escherichia coli strain AR_0055	ertapenem	Resistant	>8	8	mg/L	MIC	CLSI	Laboratory Method	Escherichia coli	Escherichia
562	ertapenem	562.30362	Escherichia coli strain AR_0085	ertapenem	Resistant	==2	2	mg/L	MIC	CLSI	Laboratory Method	Escherichia coli	Escherichia
573	ertapenem	573.18087	Klebsiella pneumoniae strain AR438	ertapenem	Resistant	>8	8	mg/L	MIC	CLSI	Laboratory Method	Klebsiella pneumoniae	Klebsiella
573	ertapenem	573.24429	Klebsiella pneumoniae strain MUGSI_67	ertapenem	Resistant	8	8	mg/L	MIC	CLSI	Laboratory Method	Klebsiella pneumoniae	Klebsiella
573	ertapenem	573.36695	Klebsiella pneumoniae strain C027	ertapenem	Resistant	>1	1	mg/L	MIC	CLSI		Klebsiella pneumoniae	Klebsiella
573	ertapenem	573.36694	Klebsiella pneumoniae strain C029	ertapenem	Resistant	>1	1	mg/L	MIC	CLSI		Klebsiella pneumoniae	Klebsiella
573	ertapenem	573.41328	Klebsiella pneumoniae strain KPn_4.VN	ertapenem	Resistant	==2	2	mg/L	MIC	CLSI		Klebsiella pneumoniae	Klebsiella
573	ertapenem	573.41327	Klebsiella pneumoniae strain Ecl_5.VN	ertapenem	Resistant	>=8	8	mg/L	MIC	CLSI		Klebsiella pneumoniae	Klebsiella
470	cefazolin	470.8011	Acinetobacter baumannii strain MRSN7711	cefazolin	Resistant	64	64	mg/L	MIC	CLSI	Laboratory Method	Acinetobacter baumannii	Acinetobacter
573	cefazolin	573.13959	Klebsiella pneumoniae KPN216ec	cefazolin	Resistant	>16	16	mg/L	MIC	CLSI	Laboratory Method	Klebsiella pneumoniae	Klebsiella
[truncated: 13,896 more rows]
