# Supplementary material for: Potential involvement of beta-lactamase homologous proteins in resistance to beta-lactam antibiotics in gram-negative bacteria of the ESKAPEE group
Source: BMC Genomics. 2024 May 22;25:508. doi: 10.1186/s12864-024-10410-2 (PMC11112869; doi:10.1186/s12864-024-10410-2)
Supplement: Supplementary file 3 — Supplementary Material 3. [file 12864_2024_10410_MOESM3_ESM.xlsx]

## Sheet: Ip
				MIC categories (%)
Antibiotic	Protein groups	Presence/Absence	(%)	1	2	3	Exact Fisher (p-value)
Imipenem			n=1533	n=1079	n=363	n=91
	A	0	32	2023-03-31	2023-06-30	45.1	0.0245882
		1	68	68.7	69.4	54.9
	A2	0	98.8	99	98.6	96.7	0.124098
		1	2023-02-01	1	2023-04-01	2023-03-03
	B1/B2	0	98.5	100	97.5	84.6	1.54e-17
		1	2023-05-01	0	2023-05-02	2023-04-15
	B3	0	99	98.9	99.4	97.8	0.265766
		1	1	2023-01-01	0.6	2023-02-02
	C	0	50	53.8	47.7	2023-03-14	2.8e-13
		1	50	46.2	52.3	85.7
	D	0	82.4	81.6	87.3	72.5	0.00172342
		1	2023-06-17	2023-04-18	2023-07-12	2023-05-27
	AHp	0	99.7	99.7	100	98.9	0.173828
		1	0.3	0.3	0	2023-01-01
	GlyII	0	0	0	0	0	1
		1	100	100	100	100
	Human	0	94.8	98.6	90.6	67	5.12e-28
		1	2023-02-05	2023-04-01	2023-04-09	33
	AHL	0	2023-02-19	2023-06-14	2023-02-26	45.1	2.13e-13
		1	80.8	85.4	73.8	54.9
	VarG	0	96.5	96.2	96.7	98.9	0.480132
		1	2023-05-03	2023-08-03	2023-03-03	2023-01-01
	AmpH	0	41.1	39.3	37.7	75.8	3.15e-11
		1	58.9	60.7	62.3	2023-02-24
	Est/PPBP	0	97.9	98.5	95.9	98.9	0.0127833
		1	2023-01-02	2023-05-01	2023-01-04	2023-01-01
	EstI	0	58.9	60.7	62.3	2023-02-24	3.15e-11
		1	41.1	39.3	37.7	75.8
	EstII	0	95	98.6	91.2	68.1	1.71e-26
		1	5	2023-04-01	2023-08-08	31.9
	BHp	0	2023-03-05	2023-02-05	2023-03-06	2023-02-02	0.308205
		1	94.7	94.8	93.7	97.8
	PqsE	0	94.8	98.6	90.9	64.8	1.17e-29
		1	2023-02-05	2023-04-01	2023-01-09	35.2
	AKS	0	45.1	45.2	43.8	48.4	0.729432
		1	54.9	54.8	56.2	51.6
	PKS	0	93	96.8	89	64.8	2.57e-22
		1	7	2023-02-03	11	35.2
	CHp	0	39.9	41.7	33.9	42.9	0.0251946
		1	60.1	58.3	66.1	57.1
	PBP2	0	0.1	0.2	0	0	1
		1	99.9	99.8	100	100

## Sheet: Mp
				MIC categories (%)
Antibiotic	Protein groups	Presence/Absence	(%)	1	2	3	Exact Fisher (p-value)
Meropenem			n=1459	n=983	n=452	n=24
	A	0	34.3	30.7223	39.1593	87.5	2.21594e-09
		1	65.7	69.2777	60.8407	12.5
	A2	0	99.3	99.8983	98.0088	100	0.000846672
		1	0.7	0.101729	1.99115	0
	B1/B2	0	98.6	99.8983	95.7965	100	1.72594e-08
		1	1.4	0.101729	4.20354	0
	B3	0	99.2	99.0844	99.3363	100	0.805715
		1	0.8	0.915565	0.663717	0
	C	0	53.3	60.2238	40.4867	12.5	2.19172e-15
		1	46.7	39.7762	59.5133	87.5
	D	0	80.1	78.8403	83.6283	62.5	0.0103974
		1	19.9	21.1597	16.3717	37.5
	AHp	0	99.7	99.6948	99.7788	100	1
		1	0.3	0.305188	0.221239	0
	GlyII	0	0	0	0	0	1
		1	100	100	100	100
	Human	0	84.8	88.6063	80.3097	12.5	2.37868e-18
		1	15.2	11.3937	19.6903	87.5
	AHL	0	32.8	29.705	35.8407	100	3.44344e-13
		1	67.2	70.295	64.1593	0
	VarG	0	95.1	94.2014	96.6814	100	0.0811444
		1	4.9	5.79858	3.31858	0
	AmpH	0	32.9	25.8393	45.354	87.5	2.66979e-19
		1	67.1	74.1607	54.646	12.5
	Est/PPBP	0	96.5	96.6429	96.0177	100	0.715713
		1	3.5	3.35707	3.9823	0
	EstI	0	67.2	74.2625	54.646	12.5	1.85944e-19
		1	32.8	25.7375	45.354	87.5
	EstII	0	85.3	89.0132	80.9735	16.6667	4.60808e-17
		1	14.7	10.9868	19.0265	83.3333
	BHp	0	9.6	11.292	6.19469	4.16667	0.00526014
		1	90.4	88.708	93.8053	95.8333
	PqsE	0	84.8	88.708	80.0885	12.5	1.10163e-18
		1	15.2	11.292	19.9115	87.5
	AKS	0	31.5	28.4842	39.6018	0	7.96819e-08
		1	68.5	71.5158	60.3982	100
	PKS	0	83.8	87.6907	78.7611	16.6667	1.34818e-16
		1	16.2	12.3093	21.2389	83.3333
	CHp	0	25.5	23.703	30.7522	0	6.38217e-05
		1	74.5	76.297	69.2478	100
	PBP2	0	0.3	0.305188	0.221239	0	1
		1	99.7	99.6948	99.7788	100

## Sheet: CefT
				MIC categories (%)
Antibiotic	Protein groups	Presence/Absence	(%)	1	2	3	Exact Fisher (p-value)
Ceftazidime			n=1544	n=158	n=1021	n=365
	A	0	33.2	53.7975	25.4652	45.7534	1.55054e-18
		1	66.8	46.2025	74.5348	54.2466
	A2	0	98.8	100	99.0206	97.5342	0.0351436
		1	1.2	0	0.979432	2.46575
	B1/B2	0	98.6	100	99.9021	94.2466	3.54045e-12
		1	1.4	0	0.0979432	5.75342
	C	0	49.8	29.7468	63.0754	21.3699	1.73857e-49
		1	50.2	70.2532	36.9246	78.6301
	D	0	82.6	94.9367	81.2929	80.8219	9.5323e-06
		1	17.4	5.06329	18.7071	19.1781
	AHp	0	99.8	100	99.8041	99.726	1
		1	0.2	0	0.195886	0.273973
	GlyII	0	0	0	0	0	1
		1	100	100	100	100
	Human	0	94.6	82.2785	98.1391	89.863	9.1389e-18
		1	5.4	17.7215	1.86092	10.137
	AHL	0	20.3	31.6456	10.284	43.5616	2.38325e-41
		1	79.7	68.3544	89.716	56.4384
	VarG	0	96.7	92.4051	97.9432	95.0685	0.00027862
		1	3.3	7.59494	2.05681	4.93151
	AmpH	0	40.1	56.962	35.3575	46.0274	5.98441e-08
		1	59.9	43.038	64.6425	53.9726
	Est/PPBP	0	97.3	96.2025	99.7062	91.2329	3.7322e-16
		1	2.7	3.79747	0.29383	8.76712
	EstI	0	59.9	43.038	64.6425	53.9726	5.98441e-08
		1	40.1	56.962	35.3575	46.0274
	EstII	0	94.9	83.5443	98.237	90.411	1.69914e-16
		1	5.1	16.4557	1.76298	9.58904
	BHp	0	5.7	15.1899	1.07738	14.5205	2.24094e-26
		1	94.3	84.8101	98.9226	85.4795
	PqsE	0	94.5	82.2785	98.237	89.3151	7.76418e-19
		1	5.5	17.7215	1.76298	10.6849
	AKS	0	44.6	54.4304	36.4349	63.2877	2.62178e-19
		1	55.4	45.5696	63.5651	36.7123
	PKS	0	92.7	80.3797	96.474	87.3973	5.85946e-15
		1	7.3	19.6203	3.52595	12.6027
	CHp	0	39.1	49.3671	34.3781	47.6712	9.88563e-07
		1	60.9	50.6329	65.6219	52.3288
	PBP2	0	0.1	0.632911	0.0979432	0	0.250018
		1	99.9	99.3671	99.9021	100

## Sheet: CefZ
				MIC categories (%)
Antibiotic	Protein groups	Presence/Absence	(%)	1	2	3	Exact Fisher (p-value)
Cefazolin			n=1436	n=13	n=860	n=563
	A	0	27.3	38.4615	6.27907	59.1474	9.16123e-111
		1	72.7	61.5385	93.7209	40.8526
	A2	0	99	100	99.8837	97.5133	8.04661e-05
		1	1	0	0.116279	2.48668
	B1/B2	0	99.4	100	99.0698	99.8224	0.167781
		1	0.6	0	0.930233	0.17762
	B3	0	99.2	100	100	97.8686	4.45832e-05
		1	0.8	0	0	2.13144
	C	0	54.3	46.1538	86.3953	5.50622	5.64542e-227
		1	45.7	53.8462	13.6047	94.4938
	D	0	82.5	100	72.3256	97.6909	2.38072e-42
		1	17.5	0	27.6744	2.30906
	AHp	0	99.8	100	99.6512	100	0.3015
		1	0.2	0	0.348837	0
	GlyII	0	0	0	0	0	1
		1	100	100	100	100
	Human	0	99.8	100	100	99.4671	0.0870015
		1	0.2	0	0	0.53286
	AHL	0	16.2	38.4615	22.6744	5.86146	2.26958e-19
		1	83.8	61.5385	77.3256	94.1385
	VarG	0	95.5	61.5385	97.7907	92.7176	7.11363e-09
		1	4.5	38.4615	2.2093	7.28242
	AmpH	0	34	7.69231	0	86.5009	3.31915e-302
		1	66	92.3077	100	13.4991
	Est/PPBP	0	97.2	92.3077	97.2093	97.3357	0.40508
		1	2.8	7.69231	2.7907	2.6643
	EstI	0	66	92.3077	100	13.4991	3.31915e-302
		1	34	7.69231	0	86.5009
	EstII	0	99.8	100	100	99.4671	0.0870015
		1	0.2	0	0	0.53286
	BHp	0	7.5	46.1538	6.04651	8.88099	4.33822e-05
		1	92.5	53.8462	93.9535	91.119
	PqsE	0	99.9	100	100	99.6448	0.171576
		1	0.1	0	0	0.35524
	AKS	0	46	61.5385	14.6512	93.4281	3.81298e-213
		1	54	38.4615	85.3488	6.57194
	PKS	0	98.1	92.3077	97.4419	99.1119	0.0188221
		1	1.9	7.69231	2.55814	0.888099
	CHp	0	40.1	53.8462	5.11628	93.2504	6.51107e-282
		1	59.9	46.1538	94.8837	6.74956
	PBP2	0	0.1	0	0.116279	0.17762	1
		1	99.9	100	99.8837	99.8224

## Sheet: Amp
				MIC categories (%)
Antibiotic	Protein groups	Presence/Absence	(%)	1	2	3	Exact Fisher (p-value)
Ampicillin			n=1476	n=7	n=751	n=718
	A	0	27.2	100	8.1225	46.3788	8.90436e-69
		1	72.8	0	91.8775	53.6212
	A2	0	99	100	100	97.9109	7.70615e-05
		1	1	0	0	2.08914
	B1/B2	0	99.4	100	100	98.7465	0.00506649
		1	0.6	0	0	1.25348
	B3	0	99.2	100	99.4674	98.8858	0.296903
		1	0.8	0	0.532623	1.11421
	C	0	53.7	0	92.6764	13.5097	1.48363e-234
		1	46.3	100	7.32357	86.4903
	D	0	82.2	100	74.0346	90.5292	1.00611e-16
		1	17.8	0	25.9654	9.47075
	AHp	0	99.8	100	99.6005	100	0.260497
		1	0.2	0	0.399467	0
	GlyII	0	0	0	0	0	1
		1	100	100	100	100
	Human	0	99.8	100	100	99.5822	0.129033
		1	0.2	0	0	0.417827
	AHL	0	17	42.8571	12.9161	21.0306	2.47062e-05
		1	83	57.1429	87.0839	78.9694
	VarG	0	94.7	42.8571	99.6005	90.1114	1.51474e-22
		1	5.3	57.1429	0.399467	9.88858
	AmpH	0	33.1	14.2857	6.52463	61.0028	8.94307e-120
		1	66.9	85.7143	93.4754	38.9972
	Est/PPBP	0	96.3	71.4286	99.8668	92.8969	1.57953e-16
		1	3.7	28.5714	0.133156	7.10306
	EstI	0	66.9	85.7143	93.4754	38.9972	8.94307e-120
		1	33.1	14.2857	6.52463	61.0028
	EstII	0	99.8	100	100	99.5822	0.129033
		1	0.2	0	0	0.417827
	BHp	0	9.3	85.7143	0.532623	17.688	1.48946e-41
		1	90.7	14.2857	99.4674	82.312
	PqsE	0	99.9	100	100	99.7214	0.24593
		1	0.1	0	0	0.278552
	AKS	0	46.5	100	10.9188	83.1476	7.1155e-190
		1	53.5	0	89.0812	16.8524
	PKS	0	98	100	97.6032	98.3287	0.446141
		1	2	0	2.3968	1.67131
	CHp	0	40.9	100	6.9241	75.766	6.83819e-180
		1	59.1	0	93.0759	24.234
	PBP2	0	0.1	0	0.133156	0.139276	1
		1	99.9	100	99.8668	99.8607

## Sheet: Az
				MIC categories (%)
Antibiotic	Protein groups	Presence/Absence	(%)	1	2	3	Exact Fisher (p-value)
Aztreonam			n=1459	n=158	n=1070	n=231
	A	0	30.7	34.8101	28.6916	37.2294	0.0191679
		1	69.3	65.1899	71.3084	62.7706
	A2	0	98.8	100	98.8785	97.4026	0.071764
		1	1.2	0	1.1215	2.5974
	B1/B2	0	98.7	94.9367	99.9065	95.671	6.13694e-10
		1	1.3	5.06329	0.0934579	4.329
	B3	0	99.2	99.3671	99.2523	98.7013	0.56339
		1	0.8	0.632911	0.747664	1.2987
	C	0	50.5	53.7975	55.4206	25.5411	3.89825e-16
		1	49.5	46.2025	44.5794	74.4589
	D	0	82.5	86.7089	83.1776	76.6234	0.0226004
		1	17.5	13.2911	16.8224	23.3766
	AHp	0	99.7	99.3671	99.8131	99.5671	0.289936
		1	0.3	0.632911	0.186916	0.4329
	GlyII	0	0	0	0	0	1
		1	100	100	100	100
	Human	0	94.9	81.6456	98.2243	88.3117	2.78133e-19
		1	5.1	18.3544	1.7757	11.6883
	AHL	0	19.6	38.6076	10.1869	50.2165	2.02295e-46
		1	80.4	61.3924	89.8131	49.7835
	VarG	0	94.8	86.0759	96.729	91.7749	1.12348e-07
		1	5.2	13.9241	3.27103	8.22511
	AmpH	0	38.5	25.9494	41.5888	32.4675	8.31424e-05
		1	61.5	74.0506	58.4112	67.5325
	Est/PPBP	0	97.5	95.5696	99.3458	90.0433	8.36887e-13
		1	2.5	4.43038	0.654206	9.95671
	EstI	0	61.5	74.0506	58.4112	67.5325	8.31424e-05
		1	38.5	25.9494	41.5888	32.4675
	EstII	0	95.1	82.9114	98.2243	89.1775	2.45265e-17
		1	4.9	17.0886	1.7757	10.8225
	BHp	0	7.5	18.9873	3.17757	19.9134	1.05749e-21
		1	92.5	81.0127	96.8224	80.0866
	PqsE	0	94.8	81.0127	98.3178	87.8788	8.85643e-21
		1	5.2	18.9873	1.68224	12.1212
	AKS	0	45.4	32.2785	44.2991	59.7403	2.00025e-07
		1	54.6	67.7215	55.7009	40.2597
	PKS	0	92.9	78.481	96.729	85.2814	2.66882e-18
		1	7.1	21.519	3.27103	14.7186
	CHp	0	39.9	24.6835	42.4299	38.5281	7.25682e-05
		1	60.1	75.3165	57.5701	61.4719
	PBP2	0	0.1	0.632911	0.0934579	0	0.229902
		1	99.9	99.3671	99.9065	100
