# Supplementary material for: Potential involvement of beta-lactamase homologous proteins in resistance to beta-lactam antibiotics in gram-negative bacteria of the ESKAPEE group
Source: BMC Genomics. 2024 May 22;25:508. doi: 10.1186/s12864-024-10410-2 (PMC11112869; doi:10.1186/s12864-024-10410-2)
Supplement: Supplementary file 4 — Supplementary Material 4. [file 12864_2024_10410_MOESM4_ESM.xlsx]

## Sheet: Table S5
Antibiotic	group1	group2	n	p	p.adj	p.adj.signif	RR	Lwr IC (95%)	Upr IC (95%)
Imipenem
A	1	2	1442	0.844	0.844	ns	1	1	1
A	1	3	1170	0.00993	0.0298	*	0.800077	0.649012	0.948361
B	1	2	1442	3.77e-06	7.54e-06	****	-	-	-
B	1	3	1170	1.12e-16	3.36e-16	****	-	-	-
C	1	2	1442	0.0453	0.0453	*	1.1318	1.00323	1.26885
C	1	3	1170	5.69e-14	1.71e-13	****	1.85342	1.64217	2.0397
D	1	2	1442	0.0121	0.0242	*	0.687099	0.508841	0.920493
D	1	3	1170	0.0508	0.0508	ns	1	1	1
Human	1	2	1442	4.21e-11	8.42e-11	****	6.73756	3.74378	12.1193
Human	1	3	1170	5.4e-25	1.62e-24	****	23.7143	13.2977	41.9658
AHL	1	2	1442	1.45e-06	2.9e-06	****	0.864948	0.806055	0.92026
AHL	1	3	1170	5.11e-11	1.53e-10	****	0.64371	0.523325	0.760345
AmpH	1	2	1442	0.619	0.619	ns	1	1	1
AmpH	1	3	1170	1.4e-11	4.2e-11	****	0.398255	0.271721	0.560562
Est/PPBP	1	2	1442	0.00533	0.016	*	2.78667	1.40797	5.49757
Est/PPBP	1	3	1170	1	1	ns	1	1	1
EstI	1	2	1442	0.619	0.619	ns	1	1	1
EstI	1	3	1170	1.4e-11	4.2e-11	****	1.92958	1.65485	2.1869
EstII	1	2	1442	3.61e-10	7.22e-10	****	6.34123	3.50336	11.4701
EstII	1	3	1170	6.54e-24	1.96e-23	****	22.9238	12.8052	40.7071
PqsE	1	2	1442	1.24e-10	2.48e-10	****	6.53939	3.62353	11.7947
PqsE	1	3	1170	3.39e-27	1.02e-26	****	25.2952	14.2845	44.4818
PKS	1	2	1442	7.89e-08	1.58e-07	****	3.39709	2.19717	5.23857
PKS	1	3	1170	2.11e-20	6.33e-20	****	10.8408	7.02283	16.4837
CHp	1	2	1442	0.00918	0.0275	*	1.13416	1.03396	1.23661
CHp	1	3	1170	0.826	0.826	ns	1	1	1

## Sheet: Mp
Antibiotic	group1	group2	n	p	p.adj	p.adj.signif	RR	Lwr IC (95%)	Upr IC (95%)
Meropenem
A	1	2	1435	0.00209	0.00209	**	0.878215	0.804453	0.953511
A	1	3	1007	1.94e-08	5.82e-08	****	0.180433	0.0626665	0.448055
A2	1	2	1435	0.000208	0.000624	***	19.573	3.21796	119.283
A2	1	3	1007	1	1	ns	1	1	1
B1/B2	1	2	1435	3.2e-09	9.6e-09	****	41.3208	7.06671	242.287
B1/B2	1	3	1007	1	1	ns	1	1	1
C	1	2	1435	4.21e-12	1.26e-11	****	1.4962	1.34116	1.66548
C	1	3	1007	2.52e-06	5.04e-06	****	2.19981	1.71955	2.4977
D	1	2	1435	0.038	0.076	ns	1	1	1
D	1	3	1007	0.0746	0.076	ns	1	1	1
Human	1	2	1435	3.98e-05	3.98e-05	****	1.72817	1.33817	2.22593
Human	1	3	1007	1.15e-16	3.45e-16	****	7.67969	5.79416	9.47244
AHL	1	2	1435	0.0237	0.0237	*	0.912715	0.840207	0.986284
AHL	1	3	1007	4.47e-13	1.34e-12	****	0	0	0.196326
AmpH	1	2	1435	4.58e-13	1.37e-12	****	0.736859	0.670084	0.805086
AmpH	1	3	1007	7.11e-10	1.42e-09	****	0.168553	0.0585488	0.418449
EstI	1	2	1435	2.95e-13	8.85e-13	****	1.76217	1.52024	2.03856
EstI	1	3	1007	6.59e-10	1.32e-09	****	3.3997	2.63669	3.95176
EstII	1	2	1435	6.04e-05	6.04e-05	****	1.73177	1.33381	2.2425
EstII	1	3	1007	2.09e-15	6.27e-15	****	7.58488	5.58746	9.50666
BHp	1	2	1435	0.00206	0.00618	**	1.05746	1.0216	1.09161
BHp	1	3	1007	0.506	1	ns	1	1	1
PqsE	1	2	1435	2.64e-05	2.64e-05	****	1.76333	1.3659	2.27056
PqsE	1	3	1007	9.72e-17	2.92e-16	****	7.74887	5.8438	9.56537
AKS	1	2	1435	3.37e-05	6.74e-05	****	0.844544	0.773853	0.916415
AKS	1	3	1007	0.000703	0.000703	***	1.39829	1.20375	1.45741
PKS	1	2	1435	2.35e-05	2.35e-05	****	1.72544	1.3513	2.19739
PKS	1	3	1007	1.59e-14	4.77e-14	****	6.76997	5.01293	8.40472
CHp	1	2	1435	0.00528	0.00528	**	0.907608	0.843263	0.971567
CHp	1	3	1007	0.0025	0.005	**	1.31067	1.12866	1.35981

## Sheet: CefT
Antibiotic	group1	group2	n	p	p.adj	p.adj.signif	RR	Lwr IC (95%)	Upr IC (95%)
Ceftazidime
A	1	2	1179	3.94e-12	7.88e-12	****	1.61322	1.37466	1.93677
A	1	3	523	0.105	0.105	ns	1	1	1
A2	1	2	1179	0.375	0.375	ns	1	1	1
A2	1	3	523	0.0632	0.184	ns	1	1	1
B1/B2	1	2	1179	1	1	ns	1	1	1
B1/B2	1	3	523	0.00091	0.00182	**	-	-	-
C	1	2	1179	4.54e-15	9.08e-15	****	0.525593	0.464624	0.602579
C	1	3	523	0.0445	0.0445	*	1.11924	1.0053	1.26666
D	1	2	1179	3.47e-06	1.04e-05	****	3.69466	1.91021	7.31008
D	1	3	523	1.33e-05	2.66e-05	****	3.78767	1.91768	7.63303
Human	1	2	1179	3.02e-14	9.06e-14	****	0.105009	0.060687	0.182796
Human	1	3	523	0.0205	0.0205	*	0.572016	0.366023	0.901158
AHL	1	2	1179	3.07e-11	6.14e-11	****	1.31251	1.19149	1.47942
AHL	1	3	523	0.0115	0.0115	*	0.825672	0.721143	0.954461
VarG	1	2	1179	0.000625	0.00188	**	0.270813	0.13861	0.535614
VarG	1	3	523	0.226	0.226	ns	1	1	1
AmpH	1	2	1179	4.03e-07	1.21e-06	****	1.50199	1.26315	1.82623
AmpH	1	3	523	0.0226	0.0226	*	1.25407	1.03233	1.54846
Est/PPBP	1	2	1179	0.000315	0.00063	***	0.0773751	0.0214293	0.280446
Est/PPBP	1	3	523	0.0449	0.0449	*	2.30868	1.01978	5.31709
EstI	1	2	1179	4.03e-07	1.21e-06	****	0.62072	0.53376	0.733771
EstI	1	3	523	0.0226	0.0226	*	0.808037	0.681198	0.968241
EstII	1	2	1179	3.76e-13	1.13e-12	****	0.107135	0.0607882	0.189987
EstII	1	3	523	0.0368	0.0368	*	0.582719	0.366506	0.934142
BHp	1	2	1179	2.56e-14	5.12e-14	****	1.1664	1.10382	1.26215
BHp	1	3	523	0.893	0.893	ns	1	1	1
PqsE	1	2	1179	1.37e-14	4.11e-14	****	0.0994823	0.0569337	0.174818
PqsE	1	3	523	0.0325	0.0325	*	0.602935	0.388139	0.94462
AKS	1	2	1179	2.28e-05	4.56e-05	****	1.3949	1.18268	1.68184
AKS	1	3	523	0.0642	0.0642	ns	1	1	1
PKS	1	2	1179	1.06e-11	3.18e-11	****	0.17971	0.115529	0.282218
PKS	1	3	523	0.0438	0.0438	*	0.642333	0.427061	0.974931
CHp	1	2	1179	0.000361	0.000722	***	1.29603	1.11666	1.5374
CHp	1	3	523	0.775	0.775	ns	1	1	1

## Sheet: CefZ
Antibiotic	group1	group2	n	p	p.adj	p.adj.signif	RR	Lwr IC (95%)	Upr IC (95%)
Cefazolin
A	1	2	873	0.00101	0.00202	**	1.52297	1.138	2.63894
A	1	3	576	0.159	0.159	ns	1	1	1
A2	1	2	873	1	1	ns	1	1	1
A2	1	3	576	1	1	ns	1	1	1
B3	1	2	873	1	1	ns	1	1	1
B3	1	3	576	1	1	ns	1	1	1
C	1	2	873	0.000813	0.000813	***	0.252658	0.168085	0.476086
C	1	3	576	5.78e-05	0.000116	***	1.75488	1.22944	3.24323
D	1	2	873	0.0249	0.0498	*	-	-	-
D	1	3	576	1	1	ns	1	1	1
AHL	1	2	873	0.188	0.188	ns	1	1	1
AHL	1	3	576	0.000838	0.00168	**	1.52975	1.14268	2.65095
VarG	1	2	873	1.13e-05	2.26e-05	****	0.0574419	0.0281113	0.138268
VarG	1	3	576	0.00208	0.00208	**	0.189343	0.101969	0.430955
AmpH	1	2	873	0.0149	0.0149	*	1.08333	0.984848	1.49956
AmpH	1	3	576	9.42e-10	1.88e-09	****	0.14624	0.115403	0.211178
EstI	1	2	873	0.0149	0.0149	*	0	0	0.0580143
EstI	1	3	576	9.42e-10	1.88e-09	****	11.2451	2.59516	63.1037
BHp	1	2	873	7.94e-05	0.000238	***	1.74485	1.2227	3.22444
BHp	1	3	576	0.000653	0.00131	**	1.69221	1.18485	3.12799
AKS	1	2	873	0.000166	0.000332	***	2.21907	1.32226	4.82139
AKS	1	3	576	0.00135	0.00135	**	0.17087	0.0911117	0.390968
PKS	1	2	873	0.295	0.295	ns	1	1	1
PKS	1	3	576	0.129	0.258	ns	1	1	1
CHp	1	2	873	2.02e-06	4.04e-06	****	2.05581	1.33854	4.08937
CHp	1	3	576	0.000162	0.000162	***	0.14624	0.0839873	0.30793

## Sheet: Amp
Antibiotic	group1	group2	n	p	p.adj	p.adj.signif	RR	Lwr IC (95%)	Upr IC (95%)
Ampicilina
A	1	2	758	3.49e-08	6.98e-08	****	-	-	-
A	1	3	725	0.00483	0.00483	**	-	-	-
A2	1	2	758	1	1	ns	1	1	1
A2	1	3	725	1	1	ns	1	1	1
B1/B2	1	2	758	1	1	ns	1	1	1
B1/B2	1	3	725	1	1	ns	1	1	1
C	1	2	758	1.77e-08	3.54e-08	****	0.0732357	0.0566958	0.118129
C	1	3	725	0.602	0.602	ns	1	1	1
D	1	2	758	0.2	0.4	ns	1	1	1
D	1	3	725	1	1	ns	1	1	1
AHL	1	2	758	0.0524	0.105	ns	1	1	1
AHL	1	3	725	0.169	0.169	ns	1	1	1
VarG	1	2	758	8.89e-08	1.78e-07	****	0.00699068	0.00211998	0.0256865
VarG	1	3	725	0.00291	0.00291	**	0.17305	0.107656	0.404503
AmpH	1	2	758	0.381	0.381	ns	1	1	1
AmpH	1	3	725	0.017	0.034	*	0.454968	0.382646	0.805433
Est/PPBP	1	2	758	0.000219	0.000438	***	0.00466045	0.000673037	0.0346393
Est/PPBP	1	3	725	0.0869	0.0869	ns	1	1	1
EstI	1	2	758	0.381	0.381	ns	1	1	1
EstI	1	3	725	0.017	0.034	*	4.27019	1.18596	23.7704
BHp	1	2	758	5.67e-12	1.13e-11	****	6.96272	1.93841	38.7342
BHp	1	3	725	0.000206	0.000206	***	5.76184	1.60281	32.0602
AKS	1	2	758	2.48e-07	4.96e-07	****	-	-	-
AKS	1	3	725	0.608	0.608	ns	1	1	1
CHp	1	2	758	1.23e-08	2.46e-08	****	-	-	-
CHp	1	3	725	0.206	0.206	ns	1	1	1

## Sheet: Az
Antibiotic	group1	group2	n	p	p.adj	p.adj.signif	RR	Lwr IC (95%)	Upr IC (95%)
Aztreonam
A	1	2	1228	0.134	0.268	ns	1	1	1
A	1	3	389	0.668	0.668	ns	1	1	1
B1/B2	1	2	1228	5.14e-07	1.03e-06	****	0.0184579	0.00301048	0.113123
B1/B2	1	3	389	0.808	0.808	ns	1	1	1
C	1	2	1228	0.732	0.732	ns	1	1	1
C	1	3	389	2.07e-08	4.14e-08	****	1.61158	1.35149	1.95456
D	1	2	1228	0.3	0.3	ns	1	1	1
D	1	3	389	0.0132	0.0396	*	1.75881	1.12057	2.79672
Human	1	2	1228	1.9e-15	5.7e-15	****	0.0967451	0.0561279	0.167735
Human	1	3	389	0.0777	0.0777	ns	1	1	1
AHL	1	2	1228	1.82e-17	3.64e-17	****	1.46293	1.30597	1.67736
AHL	1	3	389	0.0294	0.0294	*	0.810907	0.67834	0.972216
VarG	1	2	1228	4.13e-07	1.24e-06	****	0.234919	0.143177	0.390062
VarG	1	3	389	0.0921	0.0921	ns	1	1	1
AmpH	1	2	1228	0.000165	0.000495	***	0.788801	0.715782	0.884729
AmpH	1	3	389	0.177	0.177	ns	1	1	1
Est/PPBP	1	2	1228	0.000802	0.0016	**	0.147664	0.0549184	0.400193
Est/PPBP	1	3	389	0.0529	0.0529	ns	1	1	1
EstI	1	2	1228	0.000165	0.000495	***	1.60269	1.23578	2.12483
EstI	1	3	389	0.177	0.177	ns	1	1	1
EstII	1	2	1228	5.66e-14	1.7e-13	****	0.103911	0.0597926	0.181734
EstII	1	3	389	0.0946	0.0946	ns	1	1	1
BHp	1	2	1228	5.49e-12	1.1e-11	****	1.19515	1.11983	1.3058
BHp	1	3	389	0.897	0.897	ns	1	1	1
PqsE	1	2	1228	1.47e-16	4.41e-16	****	0.0885981	0.0510848	0.154476
PqsE	1	3	389	0.0813	0.0813	ns	1	1	1
AKS	1	2	1228	0.00443	0.00443	**	0.8225	0.735809	0.936582
AKS	1	3	389	1.17e-07	3.51e-07	****	0.59449	0.490313	0.71846
PKS	1	2	1228	2.34e-14	7.02e-14	****	0.152007	0.0984999	0.236619
PKS	1	3	389	0.103	0.103	ns	1	1	1
CHp	1	2	1228	1.79e-05	5.37e-05	****	0.764376	0.694939	0.855278
CHp	1	3	389	0.00438	0.00876	**	0.816181	0.712149	0.93661
